# Supplementary material for: Multi-tumor analysis of cancer-stroma interactomes of patient-derived xenografts unveils the unique homeostatic process in renal cell carcinomas
Source: iScience. 2021 Oct 21;24(11):103322. doi: 10.1016/j.isci.2021.103322 (PMC8767947; doi:10.1016/j.isci.2021.103322)
Supplement: Table S1. PDX sample list, related to Figure 2 [file mmc2.xlsx]

## Sheet: Sheet1
Table S1. PDX sample list, Related to Figure 2.
PDX_ID	Patient_ID	Tumor_type	Metastasis_site	Passage	Sample_name	Age	Sex
ExpID-01	NX-01	BRCA	Brain	3	BRCA_NX.01_P3	51	F
ExpID-02	NX-02	BRCA	Brain	4	BRCA_NX.02_P4	NA	NA
ExpID-03	NX-02	BRCA	Brain	5	BRCA_NX.02_P5	NA	NA
ExpID-04	NX-03	COAD	Liver	3	COAD_NX.03_P3	68	M
ExpID-05	NX-04	COAD	Liver	7	COAD_NX.04_P7	74	F
ExpID-06	NX-04	COAD	Liver	8	COAD_NX.04_P8	74	F
ExpID-07	NX-04	COAD	Liver	9	COAD_NX.04_P9	74	F
ExpID-08	NX-04	COAD	Liver	10	COAD_NX.04_P10	74	F
ExpID-09	NX-04	COAD	Liver	11	COAD_NX.04_P11	74	F
ExpID-10	NX-04	COAD	Liver	13	COAD_NX.04_P13	74	F
ExpID-11	NX-05	COAD	Liver	3	COAD_NX.05_P3	59	F
ExpID-12	NX-06	COAD	Liver	3	COAD_NX.06_P3	NA	NA
ExpID-13	NX-07	COAD	Liver	3	COAD_NX.07_P3	64	M
ExpID-14	NX-08	COAD	Liver	3	COAD_NX.08_P3	75	M
ExpID-15	NX-09	COAD	Liver	3	COAD_NX.09_P3	81	F
ExpID-16	NX-10	COAD	Brain	3	COAD_NX.10_P3	72	M
ExpID-17	NX-11	COAD	Liver	3	COAD_NX.11_P3	NA	NA
ExpID-18	NX-12	COAD	Brain	3	COAD_NX.12_P3	69	F
ExpID-19	NX-13	COAD	Liver	3	COAD_NX.13_P3	71	F
ExpID-20	NX-14	COAD	Liver	3	COAD_NX.14_P3	NA	NA
ExpID-21	NX-15	COAD	Liver	3	COAD_NX.15_P3	61	M
ExpID-22	NX-16	COAD	Liver	3	COAD_NX.16_P3	35	F
ExpID-23	NX-17	COAD	Liver	5	COAD_NX.17_P5	58	F
ExpID-24	NX-17	COAD	Liver	6	COAD_NX.17_P6	58	F
ExpID-25	NX-17	COAD	Liver	7	COAD_NX.17_P7	58	F
ExpID-26	NX-18	COAD	Brain	3	COAD_NX.18_P3	70	F
ExpID-27	NX-19	COAD	Liver	2	COAD_NX.19_P2	55	F
ExpID-28	NX-19	COAD	Liver	4	COAD_NX.19_P4	55	F
ExpID-29	NX-20	COAD	Liver	2	COAD_NX.20_P2	73	M
ExpID-30	NX-20	COAD	Liver	3	COAD_NX.20_P3	73	M
ExpID-31	NX-21	COAD	Liver	5	COAD_NX.21_P5	76	F
ExpID-32	NX-22	COAD	Liver	3	COAD_NX.22_P3	60	M
ExpID-33	NX-23	EWS	Brain	3	EWS_NX.23_P3	28	M
ExpID-34	NX-23	EWS	Brain	4	EWS_NX.23_P4	28	M
ExpID-35	NX-23	EWS	Brain	5	EWS_NX.23_P5	28	M
ExpID-36	NX-23	EWS	Brain	6	EWS_NX.23_P6	28	M
ExpID-37	NX-23	EWS	Brain	7	EWS_NX.23_P7	28	M
ExpID-38	NX-23	EWS	Brain	8	EWS_NX.23_P8	28	M
ExpID-39	NX-23	EWS	Brain	9	EWS_NX.23_P9	28	M
ExpID-40	NX-23	EWS	Brain	10	EWS_NX.23_P10	28	M
ExpID-41	NX-24	GBM	Primary	3	GBM_NX.24_P3	57	F
ExpID-42	NX-24	GBM	Primary	4	GBM_NX.24_P4	57	F
ExpID-43	NX-24	GBM	Primary	5	GBM_NX.24_P5	57	F
ExpID-44	NX-24	GBM	Primary	6	GBM_NX.24_P6	57	F
ExpID-45	NX-25	GIST	Primary	3	GIST_NX.25_P3	NA	NA
ExpID-46	NX-25	GIST	Primary	4	GIST_NX.25_P4	NA	NA
ExpID-47	NX-25	GIST	Primary	5	GIST_NX.25_P5	NA	NA
ExpID-48	NX-26	GIST	Primary	3	GIST_NX.26_P3	60	M
ExpID-49	NX-27	KIRC	Skin	2	KIRC_NX.27_P2	77	M
ExpID-50	NX-27	KIRC	Skin	3	KIRC_NX.27_P3	77	M
ExpID-51	NX-28	KIRC	Peritoneal dissemination	2	KIRC_NX.28_P2	61	M
ExpID-52	NX-28	KIRC	Peritoneal dissemination	3	KIRC_NX.28_P3	61	M
ExpID-53	NX-29	NSCLC	Brain	5	NSCLC_NX.29_P5	43	M
ExpID-54	NX-30	NSCLC	Brain	3	NSCLC_NX.30_P3	NA	NA
ExpID-55	NX-31	NSCLC	Brain	3	NSCLC_NX.31_P3	60	M
ExpID-56	NX-32	NSCLC	Brain	3	NSCLC_NX.32_P3	NA	NA
ExpID-57	NX-33	NSCLC	Brain	3	NSCLC_NX.33_P3	NA	NA
ExpID-58	NX-34	PAAD	Primary	3	PAAD_NX.34_P3	64	F
ExpID-59	NX-35	PAAD	Primary	3	PAAD_NX.35_P3	71	M
ExpID-60	NX-36	PAAD	Primary	3	PAAD_NX.36_P3	79	F
ExpID-61	NX-37	PAAD	Primary	4	PAAD_NX.37_P4	NA	NA
ExpID-62	NX-38	PAAD	Primary	3	PAAD_NX.38_P3	NA	NA
ExpID-63	NX-39	PAAD	Lymph node	3	PAAD_NX.39_P3	70	M
ExpID-64	NX-40	PAAD	Lymph node	3	PAAD_NX.40_P3	70	M
ExpID-65	NX-41	PAAD	Primary	4	PAAD_NX.41_P4	NA	NA
ExpID-66	NX-42	STAD	Brain	5	STAD_NX.42_P5	NA	NA
ExpID-67	NX-42	STAD	Brain	6	STAD_NX.42_P6	NA	NA
ExpID-68	NX-42	STAD	Brain	7	STAD_NX.42_P7	NA	NA
ExpID-69	NX-42	STAD	Brain	8	STAD_NX.42_P8	NA	NA
ExpID-70	NX-43	STAD	Peritoneal dissemination	3	STAD_NX.43_P3	77	M
