# Supplementary material for: Multi-tumor analysis of cancer-stroma interactomes of patient-derived xenografts unveils the unique homeostatic process in renal cell carcinomas
Source: iScience. 2021 Oct 21;24(11):103322. doi: 10.1016/j.isci.2021.103322 (PMC8767947; doi:10.1016/j.isci.2021.103322)
Supplement: Table S2. GSVA enrichment scores of Hallmark pathways, related to — Figure 3 [file mmc3.xlsx]

## Sheet: Sheet 1 - TableS2_GSVAsocres
Table S2. GSVA enrichment scores of Hallmark pathways, Related to Figure 3.
Cancer GSVA scores
Hallmark_pathways	PAAD_NX.34_P3	PAAD_NX.35_P3	PAAD_NX.36_P3	PAAD_NX.37_P4	PAAD_NX.38_P3	PAAD_NX.39_P3	PAAD_NX.40_P3	PAAD_NX.41_P4	KIRC_NX.27_P2	KIRC_NX.27_P3	KIRC_NX.28_P2	KIRC_NX.28_P3	NSCLC_NX.29_P5	NSCLC_NX.30_P3	NSCLC_NX.31_P3	NSCLC_NX.32_P3	NSCLC_NX.33_P3	COAD_NX.03_P3	COAD_NX.04_P7	COAD_NX.04_P8	COAD_NX.04_P9	COAD_NX.04_P10	COAD_NX.04_P11	COAD_NX.04_P13	COAD_NX.05_P3	COAD_NX.06_P3	COAD_NX.07_P3	COAD_NX.08_P3	COAD_NX.09_P3	COAD_NX.10_P3	COAD_NX.11_P3	COAD_NX.12_P3	COAD_NX.13_P3	COAD_NX.14_P3	COAD_NX.15_P3	COAD_NX.16_P3	COAD_NX.17_P5	COAD_NX.17_P6	COAD_NX.17_P7	COAD_NX.18_P3	COAD_NX.19_P2	COAD_NX.19_P4	COAD_NX.20_P2	COAD_NX.20_P3	COAD_NX.21_P5	COAD_NX.22_P3	STAD_NX.42_P5	STAD_NX.42_P6	STAD_NX.42_P7
TNFA_SIGNALING_VIA_NFKB	0.3147	0.36697	0.1649	0.33032	0.27475	0.32128	0.22315	0.24806	0.41261	0.32068	0.16112	0.18336	0.39654	0.01251	0.18944	-0.11899	-0.07417	-0.19019	0.07293	0.04411	0.0186	0.33241	-0.11924	-0.10831	0.07501	-0.11997	-0.34731	-0.01296	-0.24329	-0.35454	-0.24782	-0.03356	0.31534	0.1923	-0.03132	-0.37423	-0.14002	-0.00972	-0.06168	-0.3956	-0.12721	0.09968	-0.40675	0.20343	0.09258	-0.07572	0.09602	-0.03994	0.01524
HYPOXIA	0.01528	-0.05973	-0.21383	0.04281	-0.01803	0.23839	0.09326	0.07903	0.49536	0.40035	0.41367	0.43683	0.32665	-0.26811	0.02626	-0.2632	-0.07036	-0.38042	0.16993	0.11615	-0.18802	0.05237	-0.03593	-0.00223	0.0875	-0.22184	-0.33308	-0.18754	-0.20126	-0.41754	-0.28655	-0.06391	-0.13158	0.15737	-0.066	-0.28424	-0.21275	0.13166	0.12065	-0.22957	-0.00349	0.12286	-0.17498	0.26396	0.13504	-0.14048	0.07309	-0.03855	0.17348
MITOTIC_SPINDLE	0.09914	0.24558	0.00603	-0.03932	-0.28915	-0.2606	-0.27403	-0.03058	-0.076	-0.30488	-0.36134	-0.30371	-0.04357	-0.33294	0.20964	0.25675	-0.42704	0.34116	-0.39802	-0.32029	-0.21989	-0.05532	-0.24767	-0.14223	0.05873	0.26506	0.20996	-0.16227	0.3211	-0.02519	-0.07873	0.29766	0.16595	-0.18938	-0.2618	-0.23048	-0.31324	0.29637	0.1171	-0.07649	0.03663	-0.13796	-0.01732	0.04558	-0.32292	-0.38063	-0.23126	0.20109	0.03943
WNT_BETA_CATENIN_SIGNALING	-0.31868	0.16501	-0.20561	-0.22063	-0.38453	-0.24064	0.04172	-0.23437	-0.26309	-0.1545	-0.29678	-0.05688	0.29126	-0.45773	-0.34808	-0.12439	0.01103	0.32563	-0.08079	0.24281	0.09161	0.08657	0.17409	0.38177	0.33339	0.27676	0.33464	0.44778	0.37324	0.15146	0.05666	0.36382	0.0797	0.30743	0.23926	0.08606	0.22621	0.27708	0.34327	0.25254	0.05906	0.21915	-0.06737	0.45341	0.19731	-0.02997	-0.33001	-0.25092	-0.22845
TGF_BETA_SIGNALING	0.31702	0.34272	0.10522	0.3122	-0.12909	0.05982	-0.2327	0.31091	-0.15032	-0.15313	-0.16977	-0.21887	0.22601	-0.4439	0.05189	0.08235	-0.40892	-0.16978	-0.15118	-0.30274	-0.13769	0.18744	-0.14011	-0.22286	-0.11346	0.23317	-0.17775	0.17843	-0.00805	-0.35941	-0.05083	0.23435	-0.05119	-0.06127	-0.03221	-0.29457	-0.18041	0.31641	0.28876	-0.37392	-0.16548	0.07695	-0.18575	0.31719	-0.11594	-0.35225	0.03395	0.22403	0.14846
IL6_JAK_STAT3_SIGNALING	0.29184	0.26885	0.25219	0.29746	0.23066	0.09012	0.15617	0.32293	0.50929	0.23141	0.32626	0.20639	0.28849	0.28606	0.3501	-0.1171	-0.02205	-0.01573	-0.10239	-0.11903	-0.1372	-0.19854	-0.1649	-0.16057	0.38482	-0.26115	-0.3559	0.04416	-0.06575	-0.29862	-0.03366	0.0477	0.48412	-0.17482	0.10179	-0.18759	-0.17422	-0.3701	-0.34013	-0.32311	0.25393	-0.09067	-0.26407	-0.20854	-0.18708	0.02752	-0.07448	-0.15903	-0.14288
DNA_REPAIR	0.01131	0.01516	-0.06017	-0.2743	0.0362	0.19341	0.17168	-0.37646	-0.12979	0.05924	-0.29228	-0.44752	-0.38966	0.13898	0.27695	-0.2856	0.21595	-0.15895	-0.16389	0.02601	-0.09054	-0.21805	-0.28498	-0.06994	-0.04175	-0.01058	0.06131	-0.28375	-0.15032	0.19362	-0.17602	-0.27151	0.0043	-0.15241	-0.37954	-0.11157	-0.00179	-0.16571	-0.32094	0.20077	-0.28505	0.09853	-0.04034	-0.00895	-0.28749	0.14896	0.26637	0.07923	0.15766
G2M_CHECKPOINT	0.10672	0.16614	0.03634	-0.48994	-0.44328	-0.39819	-0.36552	-0.44728	-0.27975	-0.34013	-0.49899	-0.52645	-0.37257	0.2065	0.30247	-0.14422	-0.35933	0.45212	-0.45118	-0.37231	-0.32517	-0.14375	-0.41405	-0.31122	0.13942	0.45816	0.45833	-0.21338	0.31491	0.38699	-0.39345	0.06471	0.44392	-0.48596	-0.39673	0.11982	-0.29031	0.04827	-0.23365	0.22247	0.27185	0.09597	0.25187	-0.21636	-0.45905	-0.42851	0.19506	0.42717	0.25843
APOPTOSIS	0.10702	0.25332	0.12872	0.01859	0.18965	0.04078	0.02029	0.11533	0.30104	0.19011	0.01076	-0.15945	0.16312	0.02157	0.13678	-0.10565	0.03164	-0.0747	0.10628	0.11965	0.0017	0.23675	0.07959	0.04873	0.16786	0.04191	-0.23821	0.1472	0.06652	-0.27923	-0.16141	-0.03153	0.14203	0.02732	-0.02532	-0.12039	0.04784	-0.00895	0.01149	-0.2593	0.00917	0.07821	-0.23993	0.10781	0.08247	-0.01318	0.13556	0.00198	-0.06784
NOTCH_SIGNALING	0.17787	0.06606	0.21921	0.16195	0.1572	0.11158	0.10902	0.18703	-0.12678	-0.01261	0.06363	0.09115	0.23151	-0.53957	-0.44451	0.19568	0.06539	0.08491	0.07947	0.33298	0.25106	0.25774	0.28494	0.34667	0.07618	0.04274	-0.25915	0.38314	0.15371	-0.13113	-0.0387	0.02244	-0.3179	0.1504	0.05152	-0.21294	-0.03689	0.17617	0.0607	-0.40004	-0.17392	-0.12663	-0.26475	0.37765	0.24776	0.11018	-0.01023	-0.25604	-0.15205
ADIPOGENESIS	0.04271	-0.11748	0.07187	-0.07752	0.32588	-0.10994	-0.07845	-0.18117	0.02071	0.20869	0.1181	-0.09949	-0.0851	-0.16686	-0.0623	-0.17639	0.04743	9e-05	0.05494	0.38449	0.14954	0.06699	0.16538	0.25208	0.28343	0.12735	-0.10396	0.16731	-0.06551	-0.04088	-0.24102	-0.28091	-0.33239	-0.18405	0.107	-0.19598	-0.03619	-0.16378	-0.10946	-0.03081	0.00348	-0.03718	0.08769	-0.08493	0.21445	-0.01858	0.21636	0.0002	0.09366
ESTROGEN_RESPONSE_EARLY	0.16606	0.21708	0.1236	0.12863	0.11435	0.17449	0.22933	0.26813	0.11858	0.18641	0.08974	0.01331	0.26975	-0.48802	-0.31819	0.08468	0.17202	0.07817	0.25184	0.25722	0.07187	0.21174	0.20721	0.22845	0.32995	0.20356	-0.08209	0.21606	0.20065	-0.07283	0.05165	0.14078	-0.25338	0.23554	0.25582	0.01012	0.01889	0.14683	0.22377	-0.19451	-0.02797	0.09812	-0.11713	0.25815	0.17397	0.16852	-0.15964	-0.20355	-0.12195
ESTROGEN_RESPONSE_LATE	0.15715	0.18763	0.28525	0.0246	0.23815	0.18904	0.22054	0.17617	-0.00168	0.27578	-0.09873	-0.177	0.23118	-0.39325	-0.37071	0.09852	0.29164	0.04777	0.38043	0.39146	0.22193	0.27249	0.29869	0.3385	0.30382	0.15118	-0.08723	0.28285	0.12325	-0.04995	0.01578	0.07744	-0.18418	0.13588	0.31347	0.0667	0.22301	0.09713	0.16544	-0.0833	0.00214	0.16682	-0.07413	0.22882	0.31078	0.2361	-0.07204	-0.21684	-0.18518
ANDROGEN_RESPONSE	0.13835	0.07782	0.10265	0.18427	0.08883	-0.17693	-0.26613	0.17019	-0.17208	-0.25406	-0.02405	-0.24611	0.2057	-0.21676	0.12867	0.03621	-0.22199	-0.07034	-0.25128	0.11528	0.19589	0.34902	0.14669	0.02612	-0.01344	0.04302	0.10195	0.2659	0.22194	-0.24168	-0.18009	0.08325	-0.08718	-0.26353	-0.07027	0.10768	-0.30883	0.20266	0.07973	0.05311	0.00637	0.2334	-0.10416	0.18338	0.10234	-0.25722	0.0798	0.23994	0.08295
PROTEIN_SECRETION	0.36062	0.29576	-0.09783	0.44229	0.23383	-0.46201	-0.49842	0.15851	0.22138	-0.31986	0.2424	-0.21823	0.28729	-0.08309	0.30894	-0.08906	-0.4434	-0.06209	-0.3985	0.07835	0.31897	0.42813	0.22862	-0.18005	-0.38989	-0.10723	0.14798	-0.14519	0.29543	-0.29522	-0.07217	-0.16335	-0.32234	-0.47369	-0.29025	0.03952	-0.4594	0.30191	0.01079	0.13844	-0.32357	0.1948	-0.24121	-0.00195	-0.03925	-0.46731	-0.08049	0.22286	-0.09927
INTERFERON_ALPHA_RESPONSE	0.25234	0.35971	0.48375	0.52627	0.55848	-0.27321	-0.27172	0.61293	0.6192	0.24489	0.15491	-0.14999	0.1299	0.5044	0.50332	-0.46089	0.10379	-0.17397	-0.1907	-0.01041	-0.09886	-0.0235	-0.15716	-0.20486	0.12231	-0.28478	-0.32717	0.32169	0.4031	-0.46813	-0.29121	-0.26872	0.64414	-0.26783	-0.14317	-0.26615	-0.01615	-0.30214	-0.39725	-0.32766	0.27019	-0.4212	-0.44706	-0.32403	-0.22113	-0.16996	0.13874	0.25965	0.23444
INTERFERON_GAMMA_RESPONSE	0.30353	0.3832	0.41764	0.39835	0.34599	-0.05897	-0.10405	0.43608	0.64267	0.34875	0.19104	0.04605	0.27411	0.54643	0.36562	-0.39649	-0.04875	-0.13944	-0.08256	-0.04424	-0.06368	-0.01395	-0.13134	-0.17112	0.29363	-0.32477	-0.37016	0.02799	0.19177	-0.44725	-0.28855	-0.12533	0.65824	-0.29745	-0.19333	-0.30488	-0.04051	-0.25277	-0.33374	-0.35773	0.32586	-0.27249	-0.39108	-0.24289	-0.20082	-0.17804	0.06592	0.01631	0.01458
APICAL_JUNCTION	0.09073	0.29551	-0.16736	0.18308	0.07795	0.2069	0.26791	0.10481	0.15731	0.13954	0.01315	0.04312	0.27834	-0.33644	0.0179	0.04825	0.12801	-0.09912	0.06356	-0.04843	-0.21713	-0.26196	-0.10321	0.01347	0.29143	-0.05171	-0.2825	0.02733	0.04291	-0.19584	0.06519	0.13047	-0.07615	0.13965	-0.12315	-0.1987	0.0369	-0.22206	-0.10136	-0.34818	-0.05685	-0.13867	-0.23036	0.12351	-0.12921	0.02126	-0.1962	-0.3045	-0.14782
APICAL_SURFACE	0.32482	0.40636	0.06568	0.16763	-0.04059	0.33513	0.30423	0.05137	0.1624	0.12633	0.09181	0.12039	0.45111	-0.35134	-0.29569	0.12713	0.19829	0.03001	0.32656	-0.09943	-0.28336	-0.26986	-0.1371	-0.06776	0.39024	0.05972	-0.14181	0.17808	-0.00529	0.03334	0.08811	0.09782	-0.15338	0.19761	-0.19356	-0.05074	0.1514	-0.23085	-0.08574	-0.24152	0.11535	0.11819	0.04587	0.10287	-0.21589	0.12151	-0.13439	-0.13748	-0.17529
HEDGEHOG_SIGNALING	-0.19938	0.32868	-0.26022	-0.05371	-0.24763	0.01915	0.0358	0.013	0.18768	0.20862	0.12362	0.2977	0.31404	-0.33481	-0.26699	0.13173	-0.10244	-0.04959	-0.0529	-0.24403	-0.14499	0.08362	-0.05438	-0.09907	0.26573	-0.29198	-0.35884	-0.00311	-0.17856	-0.30326	-0.11036	0.05564	0.08784	0.26044	-0.21162	0.05153	-0.14864	-0.03218	-0.15125	-0.33177	0.36416	0.21826	0.08319	0.49091	-0.11692	-0.13405	-0.26973	-0.31057	-0.22697
COMPLEMENT	0.13924	0.26541	0.22108	0.27325	0.35142	0.11876	0.08413	0.27171	0.33242	0.21383	0.17104	0.03484	0.26543	0.09224	0.18886	0.00138	0.09542	-0.2773	0.11456	0.0147	-0.12087	0.07442	-0.03974	-0.05177	0.28489	-0.15454	-0.19365	0.04162	-0.02604	-0.30711	0.01215	0.09723	0.24899	-0.08309	0.04064	-0.06381	0.00628	-0.07482	-0.01055	-0.27067	0.16937	0.147	-0.05584	0.15139	-0.07522	-0.04188	0.08137	-0.09916	-0.02106
UNFOLDED_PROTEIN_RESPONSE	0.05845	0.18523	-0.31073	-0.1162	-0.00887	-0.06987	-0.27475	-0.33478	-0.16569	-0.1569	-0.12452	-0.37816	-0.24697	0.3544	0.15417	-0.37161	-0.11984	0.15927	-0.29354	-0.05616	-0.07652	0.16116	-0.10244	0.00744	0.1013	0.0506	0.06391	-0.03954	0.02814	0.14987	-0.27957	-0.15797	0.12712	-0.22287	-0.45182	0.08169	-0.10221	0.0055	-0.15224	-0.06307	-0.05896	0.27159	-0.05642	0.15136	-0.07532	-0.13704	0.37482	0.3445	0.32098
PI3K_AKT_MTOR_SIGNALING	0.18534	0.27879	-0.03176	-0.12348	0.07029	-0.06817	-0.12218	-0.34114	0.15281	0.00782	-0.16987	-0.23338	0.06702	0.02855	0.3126	-0.2017	-0.06211	0.16875	-0.11757	0.0422	-0.07324	0.0066	0.04173	0.07834	0.15367	0.22699	0.05324	-0.04789	0.02889	0.02626	-0.17282	0.28383	0.30359	-0.19684	-0.12754	-0.15119	-0.0232	0.10824	0.12443	0.00807	-0.15225	0.19442	-0.17226	0.28253	0.05614	-0.16247	-0.03209	-0.00146	0.08679
MTORC1_SIGNALING	0.14002	0.20826	-0.24181	-0.09675	0.04856	-0.22647	-0.3341	-0.31997	-0.0486	-0.16402	-0.07914	-0.3311	0.04839	0.18368	0.253	-0.26906	-0.17276	0.16004	-0.23196	0.1225	0.05095	0.23886	-0.07793	0.05231	0.14281	0.08237	0.10959	0.00155	-0.02073	0.08983	-0.38749	-0.06683	0.13424	-0.32997	-0.36007	0.1049	-0.18578	0.13501	-0.00445	0.16462	0.13225	0.38651	0.08192	0.23296	0.01269	-0.15681	0.13343	0.16701	0.12347
E2F_TARGETS	0.0948	0.09061	0.15267	-0.53531	-0.414	-0.36241	-0.3196	-0.5663	-0.3594	-0.36105	-0.46362	-0.53399	-0.49333	0.31011	0.25894	-0.2281	-0.24441	0.39896	-0.42309	-0.2877	-0.33469	-0.21009	-0.47673	-0.27737	-0.03802	0.34741	0.47453	-0.2761	0.07248	0.43028	-0.36176	0.04892	0.49122	-0.51729	-0.4554	0.10526	-0.23413	0.11912	-0.29301	0.32035	0.18651	0.11619	0.24891	-0.32538	-0.48826	-0.34278	0.2787	0.42574	0.23817
MYC_TARGETS_V1	0.10358	0.06903	-0.21181	-0.48176	-0.20524	-0.06147	-0.26951	-0.46176	-0.54434	-0.37276	-0.42156	-0.64871	-0.35758	0.37407	0.35549	-0.41432	0.20591	0.12402	-0.17722	0.27433	0.3125	0.28088	-0.00274	0.18529	0.10475	0.24785	0.42935	-0.03809	0.0352	0.56715	-0.47342	-0.22609	0.17415	-0.36391	-0.48386	0.30566	0.02773	0.15235	-0.14734	0.4167	0.18966	0.47985	0.30913	0.07494	-0.12417	-0.0698	0.30308	0.24095	0.04722
MYC_TARGETS_V2	0.03219	0.27094	-0.4342	-0.55405	-0.31905	0.20572	0.06751	-0.49679	-0.46257	-0.21818	-0.43594	-0.50324	-0.58617	0.04768	0.1925	-0.3609	0.45279	0.46327	-0.20913	0.29247	-0.06097	-0.14431	0.07041	0.43042	0.58599	0.26447	0.40502	-0.08328	0.03681	0.67295	-0.38181	0.2271	0.04583	0.2106	-0.4674	0.15534	0.16278	0.00081	0.09749	0.37712	0.47469	0.19183	0.48961	0.13706	0.23192	0.11536	0.10288	-0.20603	0.15295
EPITHELIAL_MESENCHYMAL_TRANSITION	0.04995	0.30013	-0.29464	0.24952	-0.16002	0.32852	0.31812	0.0428	0.48504	0.44251	0.47565	0.39817	0.36969	-0.42611	0.12432	-0.05836	-0.09081	-0.42302	0.23872	-0.32338	-0.36055	-0.26071	-0.31336	-0.34437	0.36381	-0.45295	-0.48066	-0.12803	-0.112	-0.52211	-0.3245	-0.11112	-0.35492	0.04583	-0.18624	-0.33904	-0.09301	-0.31171	-0.2482	-0.515	0.1246	-0.09985	-0.31389	-0.13613	-0.34559	-0.1345	-0.14409	-0.34968	-0.30506
INFLAMMATORY_RESPONSE	0.25777	0.4189	0.21344	0.18891	0.22274	0.11726	0.1877	0.27915	0.41797	0.29622	0.22219	0.22766	0.39184	0.23725	0.17023	-0.11586	-0.05791	-0.08384	0.25202	-0.00487	-0.04117	0.03174	0.03227	-0.01047	0.28205	-0.14893	-0.33082	0.10685	-0.12205	-0.32838	-0.10663	0.24085	0.27995	-0.08988	0.07781	-0.18861	-0.15074	-0.19307	-0.19496	-0.26396	0.27341	-0.06323	-0.2863	0.06094	-0.02391	0.01451	0.00146	-0.08406	-0.06796
XENOBIOTIC_METABOLISM	0.05031	-0.10982	0.06414	0.15439	0.38748	0.08538	0.02216	0.16225	0.12375	0.19607	0.17973	0.04076	-0.0092	-0.30134	-0.09023	0.02877	0.27544	-0.0828	0.10597	0.37904	0.13556	0.1639	0.20998	0.36583	0.21807	-0.12378	-0.0773	0.12953	-0.17398	-0.27409	-0.06359	-0.07062	-0.19388	0.00969	0.24143	0.07727	0.056	-0.02888	0.00164	-0.07912	0.19864	0.12231	0.16859	0.12508	0.30739	0.0094	0.14509	-0.02276	0.07915
FATTY_ACID_METABOLISM	0.08871	-0.29744	0.17366	-0.0411	0.40729	-0.12095	-0.20237	-0.05503	-0.15061	0.15632	0.02837	-0.24784	-0.08345	-0.08444	-0.04481	-0.08631	0.17067	-0.18484	0.18958	0.48841	0.3971	0.32689	0.37816	0.40959	0.12174	0.12084	-0.02422	0.1877	-0.04997	-0.00296	-0.24094	-0.23738	-0.3507	-0.24272	0.21533	-0.06442	0.09263	0.06712	0.04473	0.16287	-0.01266	0.06232	0.12926	-0.08167	0.3659	-0.00477	0.25849	0.02425	0.13917
OXIDATIVE_PHOSPHORYLATION	0.08392	-0.28711	0.13273	-0.39395	0.52946	0.19466	0.14619	-0.42955	-0.37342	0.22028	-0.3062	-0.53937	-0.33506	0.39306	0.06242	-0.38115	0.45186	-0.24903	0.30612	0.56766	0.37435	0.18076	0.35641	0.4322	0.07967	-0.01954	-0.02094	0.17866	-0.32532	0.28629	-0.38417	-0.49421	-0.28353	-0.31525	0.13464	-0.26068	0.31423	-0.24744	-0.33929	0.0828	-0.17767	0.13758	0.10303	-0.25679	0.38368	0.25098	0.43879	-0.04204	0.09722
GLYCOLYSIS	0.04003	0.0086	-0.09408	-0.02445	0.20215	0.11077	-0.02527	-0.12163	0.34588	0.35502	0.12284	0.02997	0.10107	-0.26753	-0.03805	-0.20039	0.09887	0.06039	0.07454	0.18721	-0.06595	0.00782	0.06709	0.16719	0.22165	-0.1254	-0.19572	-0.05778	-0.10552	-0.13867	-0.24742	-0.15552	-0.32185	-0.04874	-0.12455	-0.18811	0.05546	-0.01108	0.01619	-0.10599	-0.15833	0.08627	-0.1559	0.14894	0.11305	0.15872	0.19136	0.03408	0.24022
REACTIVE_OXIGEN_SPECIES_PATHWAY	0.18555	-0.02026	0.12319	0.13726	0.54082	-0.01692	0.10197	-0.02403	0.33552	0.38052	-0.10626	-0.32401	0.04631	-0.00909	0.13666	-0.2927	0.36181	-0.06177	0.22456	0.15549	-0.15493	-0.18814	-0.02273	0.18424	0.23149	-0.06587	-0.09041	-0.01531	-0.23845	-0.11615	-0.35348	-0.32161	0.03143	-0.05716	0.14126	-0.20287	0.30087	-0.43166	-0.36171	-0.22284	-0.2142	0.03966	-0.29242	0.11477	0.11145	0.37213	0.21269	-0.20228	0.13143
P53_PATHWAY	0.02393	0.24186	0.07021	0.06619	0.18371	0.25751	0.1946	0.06947	0.23843	0.17176	-0.04786	-0.12393	0.25226	-0.13365	-0.16514	0.02094	0.06465	-0.2028	0.17053	0.36471	0.19513	0.21908	0.28677	0.2871	0.12221	0.06285	-0.16918	0.0603	-0.07873	-0.16323	-0.06628	-0.22301	-0.0086	0.12228	0.20534	-0.20089	-0.06369	-0.04665	-0.02734	-0.06363	-0.21822	0.26419	-0.25346	0.35707	0.35866	0.04833	0.01999	-0.10387	-0.01509
ANGIOGENESIS	0.0781	0.30094	-0.22023	0.00208	0.25506	0.27919	0.2839	0.1173	0.12008	0.36118	0.48512	0.38052	0.3618	-0.44477	-0.01827	0.25303	-0.10664	-0.34387	0.18949	-0.23178	-0.25957	-0.04199	-0.0745	-0.1414	0.43283	-0.28997	-0.41975	0.05953	-0.21754	-0.46556	0.08896	0.09103	-0.29939	-0.0191	-0.1206	-0.11775	0.08962	-0.25203	-0.13496	-0.30451	0.04658	-0.29138	-0.13095	-0.05345	-0.25656	0.21292	0.26498	-0.13745	-0.01492
COAGULATION	0.06731	0.22673	-0.05983	0.30665	0.47773	0.28679	0.2732	0.27517	0.32255	0.35521	0.36777	0.31543	0.32225	-0.36898	0.00075	0.14935	0.26281	-0.40404	0.28035	0.12663	-0.1657	-0.06793	-0.04798	-0.00393	0.24975	-0.33269	-0.32015	-0.00432	-0.13302	-0.31484	0.22797	-0.06564	-0.31249	0.11192	0.08621	-0.13781	0.17354	-0.27326	-0.14293	-0.39661	0.20753	0.1413	0.1045	0.11806	-0.00749	0.23204	0.15127	-0.22381	-0.05028
IL2_STAT5_SIGNALING	0.11865	0.2161	-0.11782	0.06303	0.08962	0.12898	0.02937	0.18497	0.26375	0.17049	0.04454	-0.00125	0.2459	0.07759	0.004	-0.00871	0.05113	-0.08562	0.11215	-0.08018	-0.11332	0.04125	-0.04145	0.00678	0.30051	-0.16775	-0.21657	0.03195	-0.03959	-0.1874	-0.12023	0.21467	0.29494	0.06458	-0.04091	-0.2006	0.04248	0.11559	0.09177	-0.23296	0.17604	0.01913	-0.19541	0.12657	-0.03544	0.05456	0.05717	-0.06323	-0.02915
PEROXISOME	0.21194	-0.25271	0.13843	0.19485	0.23307	-0.07386	-0.11738	0.15755	-0.07759	0.03313	0.10141	-0.20887	0.0029	-0.17335	-0.13753	-0.0222	0.11093	-0.18371	0.1589	0.33921	0.24059	0.28521	0.3188	0.33223	-0.00822	0.13261	0.04293	0.21935	0.09746	-0.02802	-0.16401	-0.19632	-0.13877	-0.17773	0.11517	-0.02668	0.06793	0.06812	0.02466	0.09735	-0.07303	0.09036	0.1068	0.01138	0.29872	-0.00114	0.15233	0.00124	0.043
ALLOGRAFT_REJECTION	0.12612	0.26106	0.04116	0.02666	0.00995	0.08249	0.08369	0.22383	0.52574	0.26713	0.03031	0.00061	0.11386	0.53021	0.09604	-0.08135	0.08463	-0.18588	0.23293	-0.04556	0.0292	0.00669	-0.00249	-0.0744	0.39858	-0.29763	-0.23612	0.05696	-0.04074	-0.04151	0.06862	0.20409	0.57198	-0.08141	-0.05164	-0.12155	-0.03539	-0.11053	-0.17805	-0.17815	0.44757	0.09645	-0.21968	0.01365	-0.04234	0.14711	-0.02067	-0.15282	-0.22612
CHOLESTEROL_HOMEOSTASIS	NA	NA	NA	NA	NA	NA	NA	NA	NA	NA	NA	NA	NA	NA	NA	NA	NA	NA	NA	NA	NA	NA	NA	NA	NA	NA	NA	NA	NA	NA	NA	NA	NA	NA	NA	NA	NA	NA	NA	NA	NA	NA	NA	NA	NA	NA	NA	NA	NA
MYOGENESIS	NA	NA	NA	NA	NA	NA	NA	NA	NA	NA	NA	NA	NA	NA	NA	NA	NA	NA	NA	NA	NA	NA	NA	NA	NA	NA	NA	NA	NA	NA	NA	NA	NA	NA	NA	NA	NA	NA	NA	NA	NA	NA	NA	NA	NA	NA	NA	NA	NA
UV_RESPONSE_UP	NA	NA	NA	NA	NA	NA	NA	NA	NA	NA	NA	NA	NA	NA	NA	NA	NA	NA	NA	NA	NA	NA	NA	NA	NA	NA	NA	NA	NA	NA	NA	NA	NA	NA	NA	NA	NA	NA	NA	NA	NA	NA	NA	NA	NA	NA	NA	NA	NA
UV_RESPONSE_DN	NA	NA	NA	NA	NA	NA	NA	NA	NA	NA	NA	NA	NA	NA	NA	NA	NA	NA	NA	NA	NA	NA	NA	NA	NA	NA	NA	NA	NA	NA	NA	NA	NA	NA	NA	NA	NA	NA	NA	NA	NA	NA	NA	NA	NA	NA	NA	NA	NA
HEME_METABOLISM	NA	NA	NA	NA	NA	NA	NA	NA	NA	NA	NA	NA	NA	NA	NA	NA	NA	NA	NA	NA	NA	NA	NA	NA	NA	NA	NA	NA	NA	NA	NA	NA	NA	NA	NA	NA	NA	NA	NA	NA	NA	NA	NA	NA	NA	NA	NA	NA	NA
BILE_ACID_METABOLISM	NA	NA	NA	NA	NA	NA	NA	NA	NA	NA	NA	NA	NA	NA	NA	NA	NA	NA	NA	NA	NA	NA	NA	NA	NA	NA	NA	NA	NA	NA	NA	NA	NA	NA	NA	NA	NA	NA	NA	NA	NA	NA	NA	NA	NA	NA	NA	NA	NA
SPERMATOGENESIS	NA	NA	NA	NA	NA	NA	NA	NA	NA	NA	NA	NA	NA	NA	NA	NA	NA	NA	NA	NA	NA	NA	NA	NA	NA	NA	NA	NA	NA	NA	NA	NA	NA	NA	NA	NA	NA	NA	NA	NA	NA	NA	NA	NA	NA	NA	NA	NA	NA
PANCREAS_BETA_CELLS	NA	NA	NA	NA	NA	NA	NA	NA	NA	NA	NA	NA	NA	NA	NA	NA	NA	NA	NA	NA	NA	NA	NA	NA	NA	NA	NA	NA	NA	NA	NA	NA	NA	NA	NA	NA	NA	NA	NA	NA	NA	NA	NA	NA	NA	NA	NA	NA	NA
KRAS_SIGNALING_UP	NA	NA	NA	NA	NA	NA	NA	NA	NA	NA	NA	NA	NA	NA	NA	NA	NA	NA	NA	NA	NA	NA	NA	NA	NA	NA	NA	NA	NA	NA	NA	NA	NA	NA	NA	NA	NA	NA	NA	NA	NA	NA	NA	NA	NA	NA	NA	NA	NA
KRAS_SIGNALING_DN	NA	NA	NA	NA	NA	NA	NA	NA	NA	NA	NA	NA	NA	NA	NA	NA	NA	NA	NA	NA	NA	NA	NA	NA	NA	NA	NA	NA	NA	NA	NA	NA	NA	NA	NA	NA	NA	NA	NA	NA	NA	NA	NA	NA	NA	NA	NA	NA	NA
Stromal GSVA scores
Hallmark_pathways	PAAD_NX.34_P3	PAAD_NX.35_P3	PAAD_NX.36_P3	PAAD_NX.37_P4	PAAD_NX.38_P3	PAAD_NX.39_P3	PAAD_NX.40_P3	PAAD_NX.41_P4	KIRC_NX.27_P2	KIRC_NX.27_P3	KIRC_NX.28_P2	KIRC_NX.28_P3	NSCLC_NX.29_P5	NSCLC_NX.30_P3	NSCLC_NX.31_P3	NSCLC_NX.32_P3	NSCLC_NX.33_P3	COAD_NX.03_P3	COAD_NX.04_P7	COAD_NX.04_P8	COAD_NX.04_P9	COAD_NX.04_P10	COAD_NX.04_P11	COAD_NX.04_P13	COAD_NX.05_P3	COAD_NX.06_P3	COAD_NX.07_P3	COAD_NX.08_P3	COAD_NX.09_P3	COAD_NX.10_P3	COAD_NX.11_P3	COAD_NX.12_P3	COAD_NX.13_P3	COAD_NX.14_P3	COAD_NX.15_P3	COAD_NX.16_P3	COAD_NX.17_P5	COAD_NX.17_P6	COAD_NX.17_P7	COAD_NX.18_P3	COAD_NX.19_P2	COAD_NX.19_P4	COAD_NX.20_P2	COAD_NX.20_P3	COAD_NX.21_P5	COAD_NX.22_P3	STAD_NX.42_P5	STAD_NX.42_P6	STAD_NX.42_P7
TNFA_SIGNALING_VIA_NFKB	-0.0044	-0.25627	-0.24385	0.01473	-0.23599	-0.2315	-0.26738	-0.21096	-0.47735	-0.30246	-0.41697	-0.3763	0.04031	0.34521	0.26855	-0.24682	-0.23671	-0.39632	-0.41583	0.04686	0.09704	0.43479	-0.01644	-0.44218	-0.30988	-0.0506	-0.37043	-0.42281	-0.23695	-0.25296	0.08075	0.17698	0.5242	-0.07456	0.33574	-0.27044	-0.03761	0.27586	0.11573	-0.44977	0.40508	-0.30222	0.17403	0.3971	0.07898	-0.18715	0.09878	-0.10073	0.26635
HYPOXIA	0.17989	-0.42772	-0.18309	-0.05156	-0.29204	-0.00029	-0.11177	-0.19773	-0.45353	-0.33271	-0.42026	-0.41197	0.34624	0.17566	0.2106	-0.19199	-0.26762	-0.39823	-0.28823	0.15355	0.07515	0.25699	0.15675	-0.11936	-0.15098	-0.41829	-0.40509	-0.36196	-0.45545	-0.34043	-0.1181	-0.28824	0.29534	0.00645	0.28958	-0.2799	-0.12188	-0.01781	0.12521	-0.40471	0.31379	-0.31576	0.01328	0.19026	0.25689	-0.22852	0.14743	0.07338	0.49884
MITOTIC_SPINDLE	-0.24407	0.07026	-0.41638	-0.04225	-0.45392	-0.47931	-0.45354	-0.24983	-0.21833	-0.31562	0.29065	0.30794	0.05785	-0.53238	-0.04443	0.04627	-0.5384	0.47458	-0.47419	-0.40803	-0.24441	-0.0581	-0.30137	-0.42543	0.32996	0.32699	0.17744	-0.30375	0.27382	0.15031	-0.12022	0.30573	0.40268	-0.19492	-0.11977	-0.18862	-0.56398	-0.08729	-0.04469	0.0895	0.47073	-0.10196	0.08975	-0.14783	-0.25154	-0.47604	-0.48665	0.23415	-0.1288
WNT_BETA_CATENIN_SIGNALING	0.1314	0.30596	0.02943	0.12091	-0.3955	-0.25803	-0.19783	-0.40068	-0.02243	-0.16491	0.21914	0.48321	0.26262	-0.55958	-0.23822	0.00318	-0.49364	0.23795	-0.10657	0.07109	-0.2267	-0.33756	-0.24657	-0.28638	0.17123	0.14522	0.35235	0.16654	-0.19108	0.05024	0.06871	0.41348	0.10844	0.3722	0.02772	-0.16694	-0.42636	-0.18348	0.02685	0.11895	0.51003	0.07101	0.27418	0.23959	-0.07516	-0.41611	-0.3346	-0.24998	-0.06724
TGF_BETA_SIGNALING	0.17546	-0.17527	-0.18105	0.03197	-0.28361	-0.28172	-0.3636	-0.36621	-0.29765	-0.39639	0.16835	0.12604	0.09404	-0.56806	-0.09213	-0.13874	-0.41022	0.08128	-0.40164	-0.03549	-0.33397	0.24436	-0.13649	-0.3868	0.05982	0.42513	0.14962	0.06193	0.26493	0.00867	0.27167	0.50781	0.30229	0.32519	0.51236	0.19972	-0.57452	0.11501	0.38166	0.18574	0.42147	0.18746	0.11612	0.36549	0.10105	-0.38651	-0.25974	0.02533	-0.02782
IL6_JAK_STAT3_SIGNALING	-0.27032	0.2195	-0.10897	-0.14219	-0.18634	-0.22467	-0.26324	-0.08462	-0.00427	-0.14398	-0.35985	-0.34197	0.15404	0.47301	0.45589	0.11211	-0.18807	0.04242	-0.24789	-0.20487	-0.13902	-0.12016	-0.04426	-0.46376	0.03172	-0.09451	-0.38292	-0.31637	-0.21928	-0.15821	0.21049	0.37338	0.34361	-0.21873	0.19761	-0.17598	0.13022	0.02568	0.25469	-0.2973	0.3304	-0.28779	-0.25672	0.3648	-0.20934	-0.09469	-0.2342	-0.05941	0.20896
DNA_REPAIR	0.22241	-0.48671	0.02995	-0.28685	0.34227	0.3966	0.24933	-0.35393	-0.04349	0.26571	0.30624	-0.34451	-0.09344	0.07707	-0.08655	-0.46143	0.39372	-0.59228	-0.03227	-0.19742	-0.08615	-0.25779	-0.19628	-0.23001	-0.18014	-0.33806	-0.35128	-0.32438	-0.45249	-0.05247	-0.43393	-0.54726	0.06401	-0.30726	-0.00808	-0.48889	0.19	-0.27674	-0.2305	-0.12246	-0.22256	0.18256	-0.41238	-0.05701	0.03977	0.29184	0.29775	-0.14613	0.0057
G2M_CHECKPOINT	0.16408	0.16193	-0.41031	-0.3762	-0.35479	-0.39682	-0.43376	-0.39636	-0.31007	-0.31512	0.19742	-0.13349	0.0443	-0.40271	-0.12656	-0.17026	-0.47359	0.39829	-0.2873	-0.51488	0.04831	0.04119	-0.28031	-0.55217	0.05673	0.23598	0.24826	-0.36961	-0.01994	0.3846	-0.36841	-0.25758	0.49999	-0.56968	-0.13424	-0.18047	-0.55339	-0.42788	-0.47385	0.04502	0.36457	0.38548	-0.19874	-0.20029	-0.25043	-0.21202	-0.27261	0.26683	-0.51576
APOPTOSIS	-0.07943	-0.25888	-0.22698	-0.09779	-0.06766	-0.12872	-0.17958	-0.20561	-0.29516	-0.20892	-0.06903	-0.2316	-0.04454	0.02838	0.10752	-0.16073	-0.09295	-0.24296	-0.19721	0.00735	-0.03656	0.07529	-0.12343	-0.18244	-0.18191	-0.09291	-0.00158	-0.04046	-0.18779	-0.16498	-0.20782	-0.02249	0.15556	-0.16315	0.1191	-0.21196	-0.04376	0.1561	0.14954	-0.21973	0.2043	-0.13929	-0.13638	0.28074	0.06955	0.02355	0.04658	0.02779	0.19119
NOTCH_SIGNALING	-0.09148	0.25819	0.16647	-0.14475	-0.29065	-0.35741	-0.39205	-0.24563	0.03331	-0.23041	0.11576	0.29154	-0.23373	-0.3698	-0.19595	0.01552	-0.34415	0.28139	0.20145	-0.16549	-0.36537	-0.28137	-0.26159	-0.25341	0.14944	0.28374	0.33883	0.48838	-0.04577	0.22003	0.30237	0.48707	0.34324	0.23303	0.06916	0.01172	-0.27236	-0.12477	0.13554	-0.08854	0.35162	-0.018	0.36868	0.35841	-0.08593	-0.09445	-0.40152	-0.23301	-0.17543
ADIPOGENESIS	-0.25282	-0.54749	-0.12385	-0.40199	0.23346	-0.06491	0.04064	-0.29957	-0.15049	0.05052	-0.00508	-0.39342	0.06795	-0.32109	-0.08668	-0.38633	0.00341	-0.29357	-0.22785	0.07898	0.23995	-0.26467	-0.03636	0.177	-0.16347	-0.42859	-0.25875	0.36757	-0.42107	0.37998	-0.42615	-0.47311	-0.02105	-0.34966	0.05511	-0.28842	0.22989	0.36016	-0.2168	-0.35758	-0.22853	-0.08464	-0.04809	0.11053	-0.14124	-0.00485	0.07597	-0.14638	0.0842
ESTROGEN_RESPONSE_EARLY	-0.00104	0.08106	-0.11187	-0.06211	-0.19946	0.0244	-0.12475	-0.11377	-0.29033	-0.13369	-0.19932	-0.06983	0.14332	-0.17092	-0.12648	-0.02058	-0.31379	0.28478	0.02442	0.366	0.196	0.04041	0.16268	-0.06301	0.07446	-0.15596	0.00515	0.06564	-0.11301	-0.31794	0.13582	0.24407	-0.00195	0.15031	0.2138	-0.08651	-0.15297	0.1892	0.03777	-0.09697	0.14338	-0.04018	0.25178	0.16172	0.07503	-0.18733	-0.13863	-0.22567	0.01585
ESTROGEN_RESPONSE_LATE	-0.13986	-0.11491	-0.16027	-0.20646	-0.04088	0.13277	0.07432	-0.23488	-0.09359	-0.06544	-0.20103	-0.18587	0.27311	-0.06342	-0.06224	-0.05378	-0.15018	0.09612	-0.02146	0.31018	0.16493	-0.04596	0.096	-0.07253	-0.02312	-0.27177	-0.0525	0.00294	-0.26159	-0.11356	-0.01418	-0.11616	0.04493	-0.07276	0.11129	-0.12321	-0.0675	0.13365	-0.10827	-0.2688	0.02556	0.02131	0.20035	0.04375	0.01726	-0.05069	-0.0336	-0.1886	0.09022
ANDROGEN_RESPONSE	-0.238	-0.20581	-0.18742	0.02413	-0.27638	-0.36011	-0.33341	-0.05649	-0.29259	-0.31879	0.03789	-0.23164	0.0951	-0.35939	0.05683	-0.00231	-0.43388	0.18326	-0.30361	-0.12953	0.24434	0.37678	0.07353	-0.14244	-0.04861	-0.05661	0.25018	-0.04976	-0.11404	0.02772	0.0255	0.02491	0.00773	-0.23972	0.115	-0.13186	-0.39248	0.25406	-0.01301	-0.12344	0.27987	-0.00106	0.10927	-0.00056	-0.11838	-0.38709	-0.21604	0.21069	-0.2487
PROTEIN_SECRETION	-0.08734	-0.31805	-0.00924	0.12274	-0.19591	-0.47907	-0.47988	-0.13248	-0.2625	-0.35655	0.29533	-0.38981	0.16378	-0.24088	-0.0203	0.16268	-0.32178	-0.20537	-0.34255	-0.24486	0.31038	0.41133	0.13805	-0.27578	-0.35843	0.00988	0.05101	-0.03768	-0.11405	0.17951	-0.27323	-0.15992	0.00791	-0.46025	-0.06468	0.23787	-0.42113	0.18135	0.03358	-0.24294	0.02204	0.26635	-0.19346	-0.07424	-0.12037	-0.35865	0.00389	0.43763	0.00304
INTERFERON_ALPHA_RESPONSE	-0.11878	0.44563	0.29861	-0.66984	-0.25201	0.09	0.04081	-0.60081	-0.50602	-0.37604	-0.27313	-0.52202	-0.49782	0.6522	0.68457	-0.1715	-0.07923	-0.04249	0.11815	-0.61385	-0.60481	-0.24121	-0.63678	-0.61985	-0.36064	0.28539	-0.19883	-0.25393	-0.33655	-0.3826	-0.56225	-0.14338	0.46821	-0.49209	-0.58198	-0.41215	-0.21107	-0.28567	0.3421	-0.3683	0.36668	-0.58062	-0.28102	0.36988	-0.62515	-0.04397	-0.02631	0.0895	0.35782
INTERFERON_GAMMA_RESPONSE	-0.29022	0.3371	-0.0644	-0.47795	-0.32702	-0.17034	-0.12043	-0.49465	-0.37767	-0.30216	-0.21574	-0.4724	-0.34069	0.60165	0.55232	-0.25331	-0.15008	-0.09296	-0.04711	-0.51574	-0.42197	-0.08287	-0.47282	-0.52537	-0.3093	0.05513	-0.25745	-0.27206	-0.35628	-0.17593	-0.39435	0.00874	0.48136	-0.4032	-0.39123	-0.33502	-0.039	-0.00491	0.32951	-0.27341	0.34398	-0.49466	-0.24276	0.36318	-0.47349	-0.11342	-0.07545	0.05742	0.28872
APICAL_JUNCTION	0.04475	0.00917	-0.16086	0.09206	-0.30488	0.02411	0.09539	-0.27065	-0.15027	-0.08599	-0.07779	0.13909	0.20887	-0.34913	-0.24607	-0.13021	-0.15724	0.34615	-0.0164	0.08607	-0.07062	-0.13444	-0.00968	-0.0392	0.36966	-0.00433	-0.09018	-0.01169	0.02206	-0.14647	0.0095	0.36464	0.06082	0.22196	0.13235	-0.06554	-0.09877	-0.03974	0.0105	0.00754	0.32354	-0.2082	0.20313	-0.00189	0.00313	-0.13483	-0.23812	-0.20789	0.1294
APICAL_SURFACE	0.05804	0.31121	0.00991	0.2647	-0.39909	-0.0964	0.01407	-0.06804	-0.19354	-0.3633	-0.29662	-0.13114	0.17451	-0.23969	-0.20605	0.08096	-0.3656	0.36273	0.01027	0.31207	0.13698	0.1315	0.17671	-0.08515	0.1682	-0.09223	-0.01889	0.07097	-0.05903	-0.00395	0.12153	0.35704	-0.32564	0.20661	0.16929	0.15455	-0.30189	0.05996	0.01497	-0.0932	0.21888	0.25421	0.04221	0.0169	0.02986	-0.19077	-0.24463	-0.27012	0.08376
HEDGEHOG_SIGNALING	0.1747	0.05254	-0.20865	-0.05412	-0.44489	-0.04297	-0.33023	-0.26727	0.19533	-0.02872	0.0271	0.31922	-0.01424	-0.45329	-0.30755	-0.22196	-0.37148	0.32069	-0.00042	-0.1698	-0.10909	-0.00753	-0.05544	-0.04439	0.23522	-0.10096	-0.02675	-0.02052	0.00848	-0.19084	0.32587	0.35867	0.04494	0.25597	-0.15602	-0.35306	-0.26331	0.05639	0.43593	0.04954	0.38067	-0.19607	0.23629	-0.00769	0.01469	-0.05841	-0.31224	0.18633	0.15295
COMPLEMENT	-0.10745	-0.14131	-0.01262	-0.17369	0.02292	-0.21333	-0.14182	-0.05844	0.01511	-0.14331	-0.1355	-0.1684	-0.07606	0.20083	0.18536	-0.00511	-0.14335	-0.13116	-0.19271	-0.32341	-0.11573	-0.03461	-0.17164	-0.27952	-0.06891	-0.08453	-0.06238	-0.26199	-0.06303	0.03466	-0.14691	-0.02695	0.2244	-0.28134	0.10374	-0.11756	-0.03755	0.01872	0.11892	-0.21235	0.26046	-0.18513	-0.12812	0.32959	-0.31358	-0.12588	0.02094	0.13936	0.34333
UNFOLDED_PROTEIN_RESPONSE	0.38387	-0.14531	-0.18344	-0.02792	-0.37788	0.16832	-0.05756	-0.26719	-0.49704	-0.26696	-0.06151	-0.44754	0.06488	-0.3002	-0.16821	-0.37446	-0.04511	-0.40208	-0.17264	-0.01897	0.23769	0.24829	0.40349	-0.12757	-0.1367	-0.14627	-0.1813	-0.26593	-0.29025	0.11838	-0.24893	-0.22962	0.2664	-0.23465	0.05801	-0.26325	-0.21581	-0.07835	-0.00458	-0.26609	0.21033	0.30332	-0.27488	0.15136	0.31582	-0.01856	0.05271	-0.0693	0.12
PI3K_AKT_MTOR_SIGNALING	0.02958	-0.1351	-0.127	-0.22343	-0.06873	-0.16388	-0.13158	-0.39377	-0.15013	-0.08641	0.20395	-0.09325	0.01861	-0.10779	0.20431	-0.04841	-0.12139	0.00783	-0.1903	-0.32601	-0.18431	-0.10096	-0.26133	-0.34706	0.20987	0.0619	-0.00625	0.12834	-0.16791	0.1201	-0.22107	-0.06538	0.36995	-0.30503	0.04031	-0.16522	-0.20689	-0.23897	-0.02568	-0.07652	0.30164	-0.10398	0.01452	0.08025	-0.24138	-0.13824	-0.1194	-0.12577	0.03702
MTORC1_SIGNALING	0.27956	-0.4749	-0.01768	-0.1343	-0.04678	0.09275	-0.09423	-0.19469	-0.50621	-0.32404	-0.16424	-0.60165	0.0035	-0.07351	0.04314	-0.43078	-0.14865	-0.40489	-0.29206	-0.31837	0.24465	0.39073	0.22734	-0.27457	-0.17543	-0.23867	-0.33002	-0.27458	-0.36003	0.14292	-0.42617	-0.45928	0.4444	-0.43856	-0.07911	-0.37519	-0.21448	0.0982	-0.22722	-0.32141	0.10092	0.02222	-0.21427	0.08035	0.08324	-0.04322	0.08536	0.19001	0.08046
E2F_TARGETS	0.1588	-0.26807	-0.41393	-0.34979	-0.14512	-0.23291	-0.34965	-0.38016	-0.22893	-0.27317	0.24876	-0.36289	-0.24566	-0.38541	-0.12133	-0.40916	-0.17735	0.01069	-0.23602	-0.48722	0.0895	-0.04812	-0.22349	-0.43162	-0.02425	0.0362	0.1479	-0.44142	-0.30605	0.35666	-0.50537	-0.53332	0.52158	-0.64086	-0.10043	-0.35246	-0.47848	-0.39888	-0.49756	0.03507	0.2207	0.4371	-0.31147	-0.2766	-0.01261	-0.15513	-0.11457	0.23433	-0.51768
MYC_TARGETS_V1	0.5505	-0.41975	0.06567	-0.36824	0.06871	0.23541	-0.00064	-0.4898	-0.43507	0.09832	0.2834	-0.61509	-0.03689	-0.03853	-0.38541	-0.56691	0.21997	-0.50122	0.09555	-0.38472	0.41609	0.23802	0.29957	-0.32003	-0.35564	-0.17978	-0.19923	-0.15473	-0.45216	0.38342	-0.48149	-0.59298	0.52877	-0.60544	-0.33448	-0.37721	-0.05913	-0.31386	-0.46984	-0.17497	-0.06203	0.59526	-0.39307	-0.20741	-0.08881	0.17388	0.36351	0.17903	-0.43975
MYC_TARGETS_V2	0.27431	-0.23326	-0.42965	-0.3762	0.12496	0.40711	0.2194	-0.22763	-0.26354	-0.04517	-0.20354	-0.51165	-0.06409	-0.40548	-0.44518	-0.5851	0.29408	-0.31936	-0.10587	0.09032	0.25196	0.09193	0.57922	0.17043	-0.02868	-0.36106	-0.43686	-0.38647	-0.55249	0.08878	-0.38993	-0.48759	0.52158	-0.43378	-0.08995	-0.51677	-0.1567	-0.23976	-0.32612	-0.26484	-0.09279	0.51984	-0.27732	-0.28968	0.36097	0.02881	-0.14934	-0.33819	-0.14511
EPITHELIAL_MESENCHYMAL_TRANSITION	0.4194	0.02058	-0.11974	0.25102	-0.34903	0.25401	0.13486	-0.00141	-0.54045	-0.2786	-0.48671	-0.34656	0.44487	-0.35319	-0.56592	-0.22998	-0.05282	-0.04462	0.27289	0.42606	0.12725	0.32938	0.30514	0.13226	0.07061	-0.15198	-0.18647	-0.06281	-0.26023	-0.36359	0.11998	0.3685	-0.24135	0.4104	0.47256	0.07591	-0.22834	0.05244	0.24279	-0.35169	0.30658	0.20483	0.15487	0.2391	0.39609	-0.0529	0.05664	-0.06928	0.34647
INFLAMMATORY_RESPONSE	-0.13661	-0.05307	-0.17877	0.04728	-0.2935	-0.29117	-0.30017	-0.12594	-0.26345	-0.26574	-0.35498	-0.39405	-0.1131	0.40977	0.1891	-0.03541	-0.12894	0.00448	-0.2889	-0.22234	-0.1455	0.07445	-0.04677	-0.36671	-0.01903	-0.0294	-0.35024	-0.16183	-0.13261	-0.00754	-0.0321	0.24564	0.36501	-0.1616	0.13484	-0.17231	0.08035	0.18867	0.20812	-0.28999	0.38273	-0.28623	-0.12387	0.29052	-0.28062	-0.02196	-0.12455	0.0245	0.13828
XENOBIOTIC_METABOLISM	-0.05921	-0.2648	0.03614	-0.1037	0.18277	0.16863	0.16611	-0.03162	-0.00168	-0.0713	-0.08499	-0.28768	0.16681	-0.01453	-0.07648	-0.20183	0.06497	-0.1781	-0.13026	0.29252	0.12847	-0.10339	0.10795	0.05593	-0.18212	-0.35525	-0.22751	0.00396	-0.38291	-0.11301	-0.22315	-0.29684	-0.17618	-0.16233	0.16615	-0.09	0.18765	0.17033	-0.0223	-0.15447	-0.1125	-0.11579	-0.10839	0.20771	0.07105	-0.11523	0.13924	-0.01373	0.25299
FATTY_ACID_METABOLISM	-0.16848	-0.45422	0.09131	-0.24919	0.26822	0.0774	0.05638	-0.34297	-0.20054	-0.08423	0.05634	-0.48401	0.10093	-0.18023	-0.18526	-0.43633	0.03836	-0.2835	-0.2616	0.12784	0.36483	-0.08357	0.01095	0.11648	-0.16589	-0.36908	-0.29717	0.39755	-0.39464	0.22768	-0.38562	-0.48312	-0.17802	-0.41943	-0.13393	-0.35495	0.09478	0.4192	-0.18764	-0.14044	-0.2668	0.19797	-0.13319	-0.14129	-0.0387	-0.02835	0.14336	0.08799	0.05063
OXIDATIVE_PHOSPHORYLATION	0.25581	-0.71033	0.07334	-0.35672	0.56039	0.3623	0.27976	-0.36621	-0.18034	0.20346	0.10733	-0.68061	-0.42712	-0.0448	-0.26691	-0.55415	0.5026	-0.63539	0.02409	0.18091	0.33948	-0.14907	0.3056	0.47069	-0.27201	-0.59436	-0.51236	0.29472	-0.61573	0.34571	-0.57976	-0.70826	0.38738	-0.50728	-0.07101	-0.54209	0.38857	-0.07602	-0.35461	-0.40612	-0.52744	0.2034	-0.40602	0.19857	0.23238	0.29775	0.39878	-0.02716	0.15531
GLYCOLYSIS	0.27261	-0.38664	-0.10857	-0.01902	-0.05104	0.2122	0.07787	-0.11174	-0.38047	-0.28513	-0.31092	-0.47771	0.07644	-0.01852	-0.09104	-0.22384	-0.02755	-0.2857	-0.20093	0.09184	0.04242	0.06275	0.21014	-0.02636	0.01675	-0.3277	-0.33929	-0.1964	-0.44085	-0.0901	-0.32675	-0.29572	0.07191	-0.1164	0.21702	-0.32283	-0.07319	-0.13807	-0.15208	-0.44975	-0.00365	-0.11154	-0.20821	0.16666	0.26273	-0.04302	0.15421	0.13161	0.36704
REACTIVE_OXIGEN_SPECIES_PATHWAY	-0.26391	-0.57952	-0.19639	-0.39165	0.44361	0.30307	0.23407	-0.34511	-0.20072	0.02644	0.07315	-0.27618	-0.09564	0.1852	0.3071	-0.30761	0.29893	-0.53588	-0.19018	-0.09538	0.12959	-0.1886	-0.01968	-0.01695	-0.27607	-0.49167	-0.44394	-0.18146	-0.50769	0.17928	-0.44569	-0.44529	0.09123	-0.37622	0.14756	-0.38369	0.41633	-0.05622	-0.02538	-0.20489	-0.31664	0.21965	-0.13154	0.10892	-0.28742	0.04839	0.18462	-0.20184	0.40957
P53_PATHWAY	-0.05984	-0.30923	-0.07773	0.03008	0.06796	0.13393	0.05624	-0.1682	-0.15093	-0.05368	-0.04762	-0.05111	-0.14071	-0.09938	0.09838	-0.22169	0.02985	-0.2331	-0.18984	0.04803	-0.25099	-0.13613	-0.26482	-0.15648	-0.06607	-0.2221	-0.23977	-0.07832	-0.22612	-0.11326	-0.07076	-0.10624	0.02995	-0.10524	0.29343	-0.25126	-0.08228	-0.06099	0.03141	-0.29279	0.13598	-0.16525	0.00534	0.1788	-0.0339	0.03652	-0.01278	-0.18743	0.19228
ANGIOGENESIS	0.40757	0.0668	-0.21085	0.30719	-0.4112	0.18025	-0.03423	-0.35957	-0.3075	-0.05703	-0.09933	-0.08207	0.35353	-0.21497	-0.38001	-0.11114	-0.14081	-0.0877	0.38193	0.13887	0.20551	0.1912	0.05071	-0.12152	-0.07407	-0.35166	0.08295	-0.02206	-0.36384	-0.10443	-0.04781	0.21667	-0.18072	0.14564	0.25195	-0.03701	0.0291	0.07985	0.00082	-0.25019	0.15247	0.16923	0.18108	0.21104	-0.00628	-0.0091	0.01657	-0.14533	0.12625
COAGULATION	0.02136	-0.14778	-0.03451	0.0713	0.04593	0.06137	0.08309	-0.07137	-0.00548	-0.03077	-0.14945	-0.22688	0.2469	0.03845	-0.0686	-0.04069	0.0294	-0.16392	-0.10072	0.17514	0.1362	0.10915	0.17762	-0.06242	-0.01831	-0.23803	-0.14522	-0.12989	-0.12658	-0.29155	-0.17654	0.0467	-0.06004	-0.01671	0.25407	-0.02698	0.06913	0.23037	0.18517	-0.16281	0.12293	-0.19567	-0.0025	0.13379	-0.02853	0.00108	0.11844	0.22721	0.40185
IL2_STAT5_SIGNALING	-0.05367	-0.11724	-0.14054	-0.01572	-0.15399	-0.12379	-0.14304	-0.10087	-0.2496	-0.09557	-0.2001	-0.27248	-0.08567	0.00643	0.07432	-0.00158	-0.11277	-0.12184	-0.04785	-0.1276	-0.13645	0.06934	-0.0139	-0.19183	0.00753	-0.08282	-0.1724	-0.13314	-0.06126	-0.20745	-0.0038	0.21612	0.16951	0.02335	0.21456	-0.23577	-0.14888	0.20787	0.22706	-0.20664	0.24316	-0.27454	-0.00774	0.13955	-0.03418	-0.06437	-0.13826	-0.05183	0.20615
PEROXISOME	-0.24679	-0.36573	0.06851	-0.26354	0.40515	-0.02427	0.0399	-0.28276	-0.09993	-0.08419	0.02318	-0.41649	-0.06817	-0.15927	-0.17824	-0.18462	0.02602	-0.1899	-0.23287	0.03665	0.22159	-0.10077	-0.04567	-0.07517	-0.12533	-0.31347	-0.24803	0.2296	-0.25376	0.23157	-0.33376	-0.32293	-0.01685	-0.33868	-0.05753	-0.2552	0.05287	0.25557	-0.16627	-0.13072	-0.11934	-0.08116	-0.16194	-0.01878	-0.1751	0.03774	0.033	0.09445	0.03794
ALLOGRAFT_REJECTION	-0.14841	0.17027	-0.11721	-0.08143	-0.1708	-0.1838	-0.13115	-0.30838	-0.24751	-0.09006	-0.33911	-0.44725	-0.13625	0.46728	0.2665	-0.16854	0.0286	-0.08609	-0.05783	-0.39239	-0.21576	-0.02853	-0.15707	-0.39669	0.04268	0.04029	-0.4161	-0.09717	-0.2279	-0.09724	-0.16024	0.13832	0.45746	-0.26901	-0.1261	-0.29022	0.15814	0.02622	0.08561	-0.13871	0.32568	-0.20814	-0.29447	0.21287	-0.35251	0.20629	-0.1849	-0.04434	0.05119
CHOLESTEROL_HOMEOSTASIS	NA	NA	NA	NA	NA	NA	NA	NA	NA	NA	NA	NA	NA	NA	NA	NA	NA	NA	NA	NA	NA	NA	NA	NA	NA	NA	NA	NA	NA	NA	NA	NA	NA	NA	NA	NA	NA	NA	NA	NA	NA	NA	NA	NA	NA	NA	NA	NA	NA
MYOGENESIS	NA	NA	NA	NA	NA	NA	NA	NA	NA	NA	NA	NA	NA	NA	NA	NA	NA	NA	NA	NA	NA	NA	NA	NA	NA	NA	NA	NA	NA	NA	NA	NA	NA	NA	NA	NA	NA	NA	NA	NA	NA	NA	NA	NA	NA	NA	NA	NA	NA
UV_RESPONSE_UP	NA	NA	NA	NA	NA	NA	NA	NA	NA	NA	NA	NA	NA	NA	NA	NA	NA	NA	NA	NA	NA	NA	NA	NA	NA	NA	NA	NA	NA	NA	NA	NA	NA	NA	NA	NA	NA	NA	NA	NA	NA	NA	NA	NA	NA	NA	NA	NA	NA
UV_RESPONSE_DN	NA	NA	NA	NA	NA	NA	NA	NA	NA	NA	NA	NA	NA	NA	NA	NA	NA	NA	NA	NA	NA	NA	NA	NA	NA	NA	NA	NA	NA	NA	NA	NA	NA	NA	NA	NA	NA	NA	NA	NA	NA	NA	NA	NA	NA	NA	NA	NA	NA
HEME_METABOLISM	NA	NA	NA	NA	NA	NA	NA	NA	NA	NA	NA	NA	NA	NA	NA	NA	NA	NA	NA	NA	NA	NA	NA	NA	NA	NA	NA	NA	NA	NA	NA	NA	NA	NA	NA	NA	NA	NA	NA	NA	NA	NA	NA	NA	NA	NA	NA	NA	NA
BILE_ACID_METABOLISM	NA	NA	NA	NA	NA	NA	NA	NA	NA	NA	NA	NA	NA	NA	NA	NA	NA	NA	NA	NA	NA	NA	NA	NA	NA	NA	NA	NA	NA	NA	NA	NA	NA	NA	NA	NA	NA	NA	NA	NA	NA	NA	NA	NA	NA	NA	NA	NA	NA
SPERMATOGENESIS	NA	NA	NA	NA	NA	NA	NA	NA	NA	NA	NA	NA	NA	NA	NA	NA	NA	NA	NA	NA	NA	NA	NA	NA	NA	NA	NA	NA	NA	NA	NA	NA	NA	NA	NA	NA	NA	NA	NA	NA	NA	NA	NA	NA	NA	NA	NA	NA	NA
PANCREAS_BETA_CELLS	NA	NA	NA	NA	NA	NA	NA	NA	NA	NA	NA	NA	NA	NA	NA	NA	NA	NA	NA	NA	NA	NA	NA	NA	NA	NA	NA	NA	NA	NA	NA	NA	NA	NA	NA	NA	NA	NA	NA	NA	NA	NA	NA	NA	NA	NA	NA	NA	NA
KRAS_SIGNALING_UP	NA	NA	NA	NA	NA	NA	NA	NA	NA	NA	NA	NA	NA	NA	NA	NA	NA	NA	NA	NA	NA	NA	NA	NA	NA	NA	NA	NA	NA	NA	NA	NA	NA	NA	NA	NA	NA	NA	NA	NA	NA	NA	NA	NA	NA	NA	NA	NA	NA
KRAS_SIGNALING_DN	NA	NA	NA	NA	NA	NA	NA	NA	NA	NA	NA	NA	NA	NA	NA	NA	NA	NA	NA	NA	NA	NA	NA	NA	NA	NA	NA	NA	NA	NA	NA	NA	NA	NA	NA	NA	NA	NA	NA	NA	NA	NA	NA	NA	NA	NA	NA	NA	NA
[truncated: 21 more columns]
