# Supplementary material for: Multi-tumor analysis of cancer-stroma interactomes of patient-derived xenografts unveils the unique homeostatic process in renal cell carcinomas
Source: iScience. 2021 Oct 21;24(11):103322. doi: 10.1016/j.isci.2021.103322 (PMC8767947; doi:10.1016/j.isci.2021.103322)
Supplement: Table S4. DE genes of the KIRC stromal component. Related to — Figure 4 [file mmc5.xlsx]

## Sheet: Sheet 1 - TableS4_DEG_KIRCvsOth
Table S4. DE genes of the KIRC stromal component, Related to Figure 4.
Gene	logFC	AveExpr	t	P.Value	adj.P.Val	B
Mpp3	3.86304	2.00701	12.3744	7.40521e-19	1.3045e-14	31.9829
Mcf2l	3.2598	4.43295	12.1651	1.62738e-18	1.43339e-14	31.5042
Chrm2	5.15828	-0.283094	11.4152	2.85741e-17	1.67787e-13	28.2929
Pou3f3	4.75141	0.792226	10.9793	1.55767e-16	6.85999e-13	26.8534
Olfr558	3.83145	2.61126	10.4377	1.31812e-15	3.97999e-12	24.9884
Hey1	2.68051	4.32944	10.4307	1.35558e-15	3.97999e-12	25.0435
Exoc3l2	3.27137	4.2269	10.2717	2.55265e-15	6.42393e-12	24.4404
Cd300lg	3.20475	5.25562	10.0287	6.74478e-15	1.4852e-11	23.5367
Tmem150c	4.45571	1.42216	9.86491	1.30252e-14	2.54946e-11	22.7361
Kcnk5	3.66531	1.16511	9.70989	2.43342e-14	4.28671e-11	22.0832
Zfp69	2.65686	3.66402	9.63947	3.23444e-14	5.17981e-11	21.9716
Nrgn	3.6498	0.881072	9.43712	7.34248e-14	1.07788e-10	21.0001
Vsig2	2.65043	2.45025	9.38895	8.92888e-14	1.14857e-10	20.9151
Gimap6	2.59484	5.89139	9.38352	9.12809e-14	1.14857e-10	21.0229
Trpc3	4.25707	0.443279	9.33485	1.1125e-13	1.30652e-10	20.5751
Hey2	3.18991	1.82133	9.30386	1.26195e-13	1.38941e-10	20.5436
Plpp1	2.14474	6.02875	9.2593	1.51293e-13	1.45831e-10	20.535
Slc1a1	3.91277	0.0395244	9.25524	1.5381e-13	1.45831e-10	20.2106
Colgalt2	2.58151	3.29316	9.24975	1.57288e-13	1.45831e-10	20.4312
Btnl9	3.67069	4.41741	9.18375	2.05821e-13	1.81287e-10	20.2256
Ramp3	3.64648	3.06991	9.13349	2.52638e-13	2.11927e-10	19.999
Higd1b	3.40158	2.92619	9.10749	2.80919e-13	2.2494e-10	19.8616
St3gal5	1.83255	3.92782	9.08475	3.08246e-13	2.3609e-10	19.794
Gpr4	2.76743	3.7706	9.02407	3.94939e-13	2.89885e-10	19.5699
Tnfaip1	1.63511	7.19086	8.9347	5.69149e-13	4.01045e-10	19.2534
Serpina1b	3.10523	4.26993	8.89892	6.58897e-13	4.46428e-10	19.0876
Tspan15	2.43989	4.24863	8.68703	1.57021e-12	1.02448e-09	18.2505
Esam	2.37378	7.03073	8.6377	1.92261e-12	1.2096e-09	18.072
Cracr2b	2.34174	4.44113	8.62824	1.99872e-12	1.21412e-09	18.0206
Emcn	2.80479	7.10577	8.60724	2.17874e-12	1.27936e-09	17.9494
Tsc22d1	1.93324	7.71417	8.56309	2.612e-12	1.48429e-09	17.7752
Lamc3	4.28627	1.66524	8.55465	2.70415e-12	1.48864e-09	17.6393
Fam167b	2.71504	4.50489	8.50955	3.25474e-12	1.73744e-09	17.5531
Myct1	2.20136	4.73058	8.42961	4.52122e-12	2.34253e-09	17.238
Tal1	2.17778	3.43661	8.41193	4.86227e-12	2.41283e-09	17.135
Insr	2.50873	6.75351	8.40852	4.93085e-12	2.41283e-09	17.1596
Efna1	2.62739	5.4346	8.38693	5.38885e-12	2.56568e-09	17.0723
Adh6b	4.07832	0.10414	8.31941	7.115e-12	3.29837e-09	16.6736
Dcbld1	2.81657	3.96874	8.26044	9.06959e-12	4.09666e-09	16.5545
Bambi	2.23169	4.5683	8.22115	1.06624e-11	4.69573e-09	16.4053
Acer2	2.97708	3.72758	8.14031	1.48748e-11	6.3911e-09	16.0804
Nostrin	2.02062	4.33729	8.13058	1.54832e-11	6.3926e-09	16.0429
Rgs9	3.71258	0.959822	8.1287	1.56041e-11	6.3926e-09	15.9513
Ppp1r16b	1.86293	3.8838	8.09147	1.81905e-11	7.28282e-09	15.8799
Tspan12	2.22859	4.95641	7.95314	3.2166e-11	1.25919e-08	15.3411
Ptn	3.57998	5.5679	7.86506	4.62434e-11	1.77092e-08	14.989
Fam19a3	3.00744	0.84432	7.82822	5.38266e-11	2.01747e-08	14.7197
Alox12	2.81012	1.28583	7.81434	5.69949e-11	2.09171e-08	14.7033
Hecw2	2.65616	4.07732	7.80594	5.90012e-11	2.12115e-08	14.75
4930502E18Rik	2.37558	2.63847	7.73742	7.82534e-11	2.75702e-08	14.4552
Ces2e	3.0514	2.01271	7.72815	8.12976e-11	2.80811e-08	14.4081
Clec14a	1.96115	6.10978	7.71441	8.6035e-11	2.86352e-08	14.3878
Galnt18	2.15609	4.69467	7.71408	8.61526e-11	2.86352e-08	14.3871
Mapk12	2.11886	4.22224	7.70943	8.78192e-11	2.86486e-08	14.3661
Flt4	2.79089	5.62319	7.63572	1.18977e-10	3.81073e-08	14.0741
Kcne3	3.26882	5.09109	7.50279	2.05686e-10	6.47029e-08	13.5446
Adgrg3	2.78738	2.95234	7.48161	2.24424e-10	6.93587e-08	13.4571
Mapk11	1.75594	4.10404	7.46023	2.45063e-10	7.44315e-08	13.375
Esm1	3.70909	5.97462	7.42322	2.85366e-10	8.52036e-08	13.2272
Celf4	2.16199	2.19892	7.36281	3.65869e-10	1.07419e-07	12.9617
Gipc3	3.02694	0.370394	7.33461	4.10847e-10	1.18647e-07	12.7635
Slc45a4	1.6717	6.00444	7.29881	4.75977e-10	1.35239e-07	12.7298
Plvap	2.52114	8.11191	7.22175	6.53226e-10	1.81908e-07	12.4263
Tmem204	2.48612	6.1334	7.21891	6.60883e-10	1.81908e-07	12.4128
Gimap4	2.35197	6.4927	7.211	6.8269e-10	1.85019e-07	12.38
Kcnj8	2.73049	5.03571	7.19458	7.30304e-10	1.94925e-07	12.3182
Robo4	2.75973	6.0046	7.16334	8.30197e-10	2.17453e-07	12.1913
Sema3g	2.44763	5.11525	7.16066	8.39396e-10	2.17453e-07	12.1831
Arhgef15	2.08722	4.96339	7.09017	1.12077e-09	2.86136e-07	11.9055
Sez6l2	2.83025	3.31879	7.08627	1.13885e-09	2.866e-07	11.8958
Tmem88	2.32475	4.15634	7.06038	1.2663e-09	3.14185e-07	11.7928
Mb21d2	1.32521	4.28144	7.04753	1.33475e-09	3.26569e-07	11.7432
Mmrn2	2.21396	6.84169	7.02524	1.46236e-09	3.48366e-07	11.6421
Kdr	2.69514	7.56678	7.02507	1.46339e-09	3.48366e-07	11.6443
Gja4	2.15997	4.90572	6.99433	1.65967e-09	3.89824e-07	11.5277
Gpihbp1	2.94794	6.3747	6.8996	2.44512e-09	5.66754e-07	11.1453
B4galt4	1.86291	4.08526	6.89257	2.51633e-09	5.75685e-07	11.1318
Rasip1	2.00562	5.16417	6.85853	2.89171e-09	6.50557e-07	10.9868
Gata2	2.20217	2.81266	6.85636	2.91746e-09	6.50557e-07	10.9886
Pik3c2b	1.7405	3.9416	6.8407	3.11013e-09	6.7988e-07	10.9299
Gimap9	2.31909	2.99855	6.83944	3.12615e-09	6.7988e-07	10.9255
Tbxa2r	2.3027	2.83077	6.79057	3.81599e-09	8.19787e-07	10.7319
Mpzl1	1.42817	6.35044	6.7657	4.22322e-09	8.96341e-07	10.6143
Tro	2.57178	2.17597	6.75035	4.49596e-09	9.37938e-07	10.5728
Cyyr1	2.78714	5.2259	6.74873	4.5257e-09	9.37938e-07	10.5519
Arap3	1.81868	6.34688	6.7433	4.62701e-09	9.45919e-07	10.525
Nova2	2.02088	2.90154	6.74094	4.6716e-09	9.45919e-07	10.5391
Kank3	2.20635	5.2247	6.73768	4.73409e-09	9.47679e-07	10.5084
Lipt2	1.90693	2.65687	6.72307	5.02424e-09	9.9446e-07	10.4633
Rgs5	2.35358	9.2249	6.66449	6.37704e-09	1.2482e-06	10.2258
Cpm	2.96201	1.09933	6.64063	7.02675e-09	1.36026e-06	10.1354
Galnt15	2.20414	5.02071	6.61512	7.79404e-09	1.49239e-06	10.0281
Taok2	1.34015	6.54531	6.60395	8.15597e-09	1.5449e-06	9.97571
Sh3tc2	1.97856	2.25345	6.58029	8.97816e-09	1.68255e-06	9.91204
Klhl6	1.59578	5.37408	6.56296	9.63219e-09	1.78611e-06	9.82295
Dll1	2.22759	3.10179	6.54135	1.05145e-08	1.9294e-06	9.76295
Notch4	2.44016	6.49341	6.53251	1.0898e-08	1.97917e-06	9.69777
Tacr1	2.67433	3.98355	6.52793	1.11023e-08	1.9957e-06	9.7049
Cds2	1.25092	6.71996	6.51165	1.18596e-08	2.08327e-06	9.61298
Rapgef4	2.51758	4.12989	6.51022	1.19286e-08	2.08327e-06	9.63066
C130074G19Rik	1.79633	5.71797	6.50989	1.19442e-08	2.08327e-06	9.61095
Flt1	2.73153	7.30428	6.48919	1.29889e-08	2.24326e-06	9.53123
Kcnq1	2.63269	3.74	6.4858	1.31684e-08	2.25217e-06	9.53394
Osbp2	2.99343	3.01843	6.46031	1.45994e-08	2.47291e-06	9.44829
Egfl7	2.46645	6.90071	6.45646	1.48288e-08	2.48785e-06	9.40046
Col13a1	3.76478	3.69016	6.44973	1.52378e-08	2.53235e-06	9.3976
Enpp6	3.23375	2.43801	6.42922	1.65553e-08	2.72559e-06	9.32662
Neurl1b	1.66417	3.99531	6.41788	1.73316e-08	2.82697e-06	9.28148
Dll4	2.38935	6.03215	6.40704	1.81074e-08	2.92642e-06	9.2059
Syt15	1.85251	4.06706	6.37486	2.06201e-08	3.28822e-06	9.11032
Mfng	1.56503	4.97433	6.37367	2.07193e-08	3.28822e-06	9.08924
Stc1	2.62761	4.73649	6.36123	2.17851e-08	3.42649e-06	9.03201
Slc9a3r2	1.78553	5.68396	6.3366	2.406e-08	3.75081e-06	8.93377
Sox17	1.70733	3.50476	6.31218	2.65472e-08	4.10224e-06	8.87551
Gimap5	2.07199	2.18711	6.30392	2.74461e-08	4.20426e-06	8.84748
Eng	2.049	8.04442	6.2893	2.91092e-08	4.42059e-06	8.75116
Rapgef3	2.15843	4.3611	6.28701	2.93787e-08	4.42338e-06	8.76193
Gimap8	1.9686	4.29505	6.27237	3.11606e-08	4.65191e-06	8.70231
Ushbp1	2.19068	4.75142	6.27001	3.14579e-08	4.65682e-06	8.68265
Usp43	3.24466	0.313829	6.26071	3.26576e-08	4.79413e-06	8.66554
Thsd1	1.4442	4.23491	6.25375	3.3584e-08	4.88939e-06	8.63916
Smagp	2.06508	4.3395	6.24186	3.5228e-08	5.08669e-06	8.58509
Rasal1	2.60251	1.91152	6.2273	3.73497e-08	5.3492e-06	8.55515
Tbc1d30	1.5077	3.11991	6.223	3.80003e-08	5.3985e-06	8.538
Tie1	1.99426	6.74535	6.2144	3.93345e-08	5.54333e-06	8.45502
Cdk5r1	1.88113	1.77348	6.14361	5.22455e-08	7.30442e-06	8.22789
Adcy4	1.60276	5.08911	6.1415	5.26884e-08	7.30834e-06	8.18792
Tnc	-3.06	10.1751	-6.1369	5.36679e-08	7.38604e-06	8.15449
Caskin2	1.91077	5.1425	6.12997	5.51763e-08	7.53477e-06	8.14016
Dok4	1.58656	4.5479	6.11304	5.9044e-08	8.00092e-06	8.09239
Zfp57	1.36396	3.75159	6.10412	6.11886e-08	8.18939e-06	8.07619
Gchfr	2.29412	2.49615	6.1034	6.13646e-08	8.18939e-06	8.08089
Nol4l	1.32288	4.20357	6.09735	6.28656e-08	8.25573e-06	8.0413
Hlx	2.20162	4.26389	6.09704	6.29432e-08	8.25573e-06	8.02575
Gm10638	2.34197	0.194256	6.09576	6.32677e-08	8.25573e-06	8.02279
Stap2	1.95295	4.07739	6.09161	6.43241e-08	8.33186e-06	8.01083
Snca	3.53434	0.890996	6.0766	6.82999e-08	8.78227e-06	7.97993
Itga2b	3.29854	0.665682	6.05943	7.31482e-08	9.33753e-06	7.90645
Fam102a	1.45713	4.89609	6.04824	7.64888e-08	9.69371e-06	7.83501
Aplnr	2.14313	6.74794	6.00398	9.12469e-08	1.14815e-05	7.64327
Sptlc1	0.985984	5.70116	5.95271	1.11889e-07	1.39415e-05	7.45509
Gab1	1.10694	5.65259	5.95161	1.1238e-07	1.39415e-05	7.45456
Prickle2	2.28298	4.4385	5.92307	1.2587e-07	1.55057e-05	7.35531
Tusc5	1.89826	3.75701	5.89462	1.40906e-07	1.72375e-05	7.26799
Fkbp5	1.98249	6.12669	5.88703	1.45208e-07	1.76412e-05	7.1972
Ak1	-1.62709	7.351	-5.88436	1.4675e-07	1.77065e-05	7.21121
Ivns1abp	1.66456	7.63465	5.88008	1.4926e-07	1.78868e-05	7.16785
Gimap1	1.64315	2.8711	5.85006	1.68099e-07	2.00084e-05	7.11876
Alas2	3.58906	3.89186	5.84127	1.74043e-07	2.05768e-05	7.04808
Trpc6	2.03732	2.91773	5.83762	1.76572e-07	2.07366e-05	7.07262
Nlk	1.1001	4.7717	5.8267	1.84364e-07	2.15083e-05	6.99816
Ednrb	2.61584	6.87447	5.82436	1.86072e-07	2.15648e-05	6.95743
Mpp2	1.68892	2.81843	5.81991	1.89374e-07	2.18039e-05	7.01258
She	1.69212	4.39055	5.80911	1.97631e-07	2.2607e-05	6.92625
Shank3	2.03235	5.03181	5.80613	1.99968e-07	2.27267e-05	6.89921
Grap	1.46317	4.74833	5.787	2.15646e-07	2.43514e-05	6.83585
Scarb1	1.72152	6.55018	5.75891	2.40896e-07	2.69974e-05	6.70416
Cldn5	2.19796	4.9314	5.7576	2.42143e-07	2.69974e-05	6.7126
Vtn	2.78924	2.86424	5.75225	2.473e-07	2.73989e-05	6.74045
Rtn4rl1	1.38009	2.90084	5.74265	2.56826e-07	2.82765e-05	6.72303
Itga3	1.96142	4.28551	5.73694	2.62661e-07	2.87394e-05	6.65123
Cxx1a	1.71137	5.87817	5.71541	2.85869e-07	3.10857e-05	6.54612
Rbp7	2.67848	3.70823	5.70756	2.94829e-07	3.18632e-05	6.54451
Adora2a	1.59097	2.82394	5.69849	3.0552e-07	3.26528e-05	6.55265
Kcnt1	3.37313	-1.85961	5.6963	3.0816e-07	3.26528e-05	6.41228
Cd34	1.55391	8.33753	5.69586	3.08695e-07	3.26528e-05	6.47063
Wscd1	1.91578	4.04434	5.69516	3.09549e-07	3.26528e-05	6.50523
Arl15	1.26256	4.78377	5.67296	3.37722e-07	3.54125e-05	6.41228
Rab3a	1.56479	2.51841	5.67059	3.40879e-07	3.55321e-05	6.45771
A430105I19Rik	1.35345	5.56876	5.64619	3.75084e-07	3.88675e-05	6.29318
Card10	1.7131	4.32262	5.63733	3.88326e-07	4.00043e-05	6.28138
Cdh4	2.99032	-0.617749	5.63039	3.99025e-07	4.08675e-05	6.26495
Unc45b	1.84863	3.36661	5.62427	4.08694e-07	4.16159e-05	6.26368
Gle1	0.779068	5.23232	5.60327	4.43671e-07	4.49178e-05	6.14729
Jam3	1.29559	4.90392	5.59497	4.58286e-07	4.61324e-05	6.11852
Ddo	2.74492	-0.142005	5.57788	4.89915e-07	4.90361e-05	6.10261
Gfod2	1.52123	3.30563	5.56932	5.06553e-07	5.04149e-05	6.06584
Ly6e	-1.84439	9.24229	-5.56455	5.16071e-07	5.10737e-05	5.96569
Sema3f	2.29939	6.02074	5.55633	5.32869e-07	5.24415e-05	5.94196
Slc4a1	3.33707	-0.453908	5.55227	5.41378e-07	5.29828e-05	6.01666
Fam171a1	1.28969	5.42163	5.5471	5.52397e-07	5.37625e-05	5.92383
Tspan13	1.78612	4.59763	5.53156	5.86839e-07	5.68009e-05	5.87339
Cdc14a	1.47727	3.42004	5.52261	6.07641e-07	5.84929e-05	5.88645
Cmtm8	2.10906	1.68476	5.51729	6.20348e-07	5.93915e-05	5.89405
Id1	1.87808	5.5111	5.50933	6.39848e-07	6.09274e-05	5.77541
Crybb3	2.68505	0.296598	5.49104	6.86991e-07	6.50647e-05	5.8008
Sox11	2.59667	2.22097	5.4833	7.07944e-07	6.66906e-05	5.75702
Degs1	1.15837	7.66049	5.48057	7.1549e-07	6.70429e-05	5.65386
Adgrl4	1.84461	6.67111	5.47448	7.32599e-07	6.82829e-05	5.63164
Ldb2	1.82327	5.16783	5.45873	7.78734e-07	7.22009e-05	5.58887
Ano1	2.27321	4.21327	5.4324	8.62363e-07	7.9536e-05	5.52302
Dysf	1.67967	6.38425	5.41503	9.22289e-07	8.462e-05	5.4112
Lef1	2.56805	1.23301	5.39544	9.94791e-07	9.07992e-05	5.45323
Oaz2	1.2354	6.88497	5.39067	1.01331e-06	9.20128e-05	5.31909
Taf9b	1.06118	4.10779	5.38581	1.03248e-06	9.32724e-05	5.36958
Apol9b	-3.16071	3.50232	-5.38433	1.03839e-06	9.33284e-05	5.2659
Bace2	1.44548	4.11474	5.37571	1.07351e-06	9.54997e-05	5.32491
Nfib	1.19894	5.9925	5.37531	1.07519e-06	9.54997e-05	5.2725
Epas1	1.88588	7.47931	5.37443	1.07882e-06	9.54997e-05	5.26315
Efnb2	2.18165	5.92196	5.35146	1.17869e-06	0.000103819	5.17887
Ak4	-4.09527	3.09471	-5.34773	1.19572e-06	0.000104795	5.07399
Dmtn	1.26143	2.31748	5.34063	1.22887e-06	0.000107167	5.25058
Postn	-1.88492	10.9704	-5.33433	1.25902e-06	0.000109256	5.11532
Epn2	1.18264	5.37002	5.32852	1.28749e-06	0.000111179	5.11205
Serpini1	2.44161	2.19488	5.32078	1.32634e-06	0.000113975	5.16543
Slc23a4	2.88761	-0.380448	5.31809	1.34013e-06	0.000114133	5.13214
Pecam1	1.39534	8.6153	5.3179	1.34115e-06	0.000114133	5.05921
Fhod1	1.25697	5.4654	5.29343	1.47325e-06	0.000124773	4.97833
Zbtb46	1.27399	4.12768	5.2862	1.51469e-06	0.000127669	4.99806
Emid1	2.28564	3.31611	5.26973	1.61339e-06	0.000135341	4.95262
Slc6a3	3.02562	-1.29487	5.25896	1.68135e-06	0.000140372	4.90798
Ets2	1.56604	6.72267	5.25212	1.72589e-06	0.000143411	4.80686
Mrvi1	1.71878	3.99789	5.24226	1.79227e-06	0.000148229	4.84161
Sox13	1.34724	4.19932	5.23292	1.85741e-06	0.000152898	4.8011
Sult1a1	2.15604	4.59924	5.23003	1.87805e-06	0.000153427	4.75991
Olfr78	2.37093	3.61111	5.22958	1.88125e-06	0.000153427	4.79252
Podxl	1.99962	7.00273	5.22715	1.89883e-06	0.000154146	4.71798
Mmp15	1.92906	4.41508	5.22247	1.93302e-06	0.000156202	4.74199
Grik3	2.26517	1.53235	5.20415	2.07304e-06	0.000166752	4.75865
Cd44	-1.54661	8.14283	-5.19645	2.1348e-06	0.000170939	4.61141
Csf1	-1.45709	7.47016	-5.19507	2.14611e-06	0.000171067	4.63117
Armcx6	1.34015	3.31132	5.19344	2.15943e-06	0.000171354	4.68334
Tbx2	2.35218	3.83423	5.18692	2.21377e-06	0.000174878	4.64275
2700081O15Rik	1.41496	5.15401	5.18178	2.25755e-06	0.00017754	4.58084
Pitpnm2	1.71767	4.4135	5.18048	2.26874e-06	0.000177627	4.59644
Lpar6	1.07117	5.85905	5.17702	2.29881e-06	0.000179185	4.54081
Limch1	2.15182	4.01549	5.17159	2.34678e-06	0.000181456	4.57581
Thbs2	-2.19765	9.90403	-5.1714	2.34854e-06	0.000181456	4.50777
Inpp5a	0.954986	5.64558	5.15927	2.4594e-06	0.000189191	4.48862
Loxl2	-1.66603	8.93446	-5.15519	2.49783e-06	0.000191312	4.45113
Col5a2	-1.37304	11.3622	-5.15242	2.52428e-06	0.000192501	4.45415
Dapk2	1.64222	2.93294	5.14861	2.56114e-06	0.00019447	4.52854
Bik	1.9789	1.97312	5.14737	2.57319e-06	0.000194546	4.55087
Pcdh17	2.26186	3.11316	5.14503	2.59617e-06	0.000194837	4.5042
Slc16a12	1.94275	2.87827	5.14473	2.59916e-06	0.000194837	4.51905
Lsp1	-1.71689	8.84098	-5.1367	2.67963e-06	0.000200018	4.38477
Icam2	1.31041	5.09318	5.11766	2.88035e-06	0.000214094	4.33953
Chn1	1.56285	3.10035	5.10835	2.98378e-06	0.00022085	4.39134
Ppm1f	1.12927	6.24375	5.09966	3.08361e-06	0.000226378	4.25334
Scg2	3.92464	0.283775	5.09961	3.08417e-06	0.000226378	4.40025
C1rb	2.08837	4.63026	5.09531	3.13479e-06	0.000229139	4.25996
Pald1	1.26212	6.10965	5.08354	3.27751e-06	0.000238292	4.19702
Ypel2	1.05305	4.51343	5.08277	3.28707e-06	0.000238292	4.25105
Myo18a	1.17836	6.09933	5.06056	3.57487e-06	0.000257413	4.11258
Rnf185	0.748222	5.42706	5.06018	3.58005e-06	0.000257413	4.14027
Epha2	1.74295	3.9197	5.04512	3.78927e-06	0.000271349	4.12477
Exoc3l	2.68573	2.96171	5.04108	3.84746e-06	0.0002744	4.11634
Bcl6b	1.54492	5.20239	5.02806	4.04096e-06	0.000286664	4.01105
Insl3	2.27948	2.37146	5.02733	4.05197e-06	0.000286664	4.09743
Rab13	1.34412	5.19795	5.01495	4.24539e-06	0.000299147	3.9731
Chst15	1.36868	5.82101	5.00821	4.35437e-06	0.000305604	3.92769
Nckipsd	1.34291	4.50341	5.00299	4.44065e-06	0.000310422	3.95351
Vegfa	-4.25548	5.739	-4.98975	4.66712e-06	0.000324762	3.99322
Mcc	1.6065	2.82899	4.98886	4.68264e-06	0.000324762	3.96156
Jag2	1.657	4.15424	4.98689	4.71753e-06	0.000325898	3.90106
Myo6	1.39879	4.80628	4.97636	4.90756e-06	0.000337702	3.84963
Lnx2	1.10325	4.22964	4.96045	5.20917e-06	0.000356804	3.82379
Snrk	1.33236	6.64088	4.95961	5.22567e-06	0.000356804	3.74278
Ppp1r13b	0.92588	5.21388	4.95442	5.32824e-06	0.000362402	3.75888
Plcb1	1.64083	4.01485	4.95057	5.40562e-06	0.000366252	3.77883
Agap2	2.06935	2.65091	4.94867	5.44426e-06	0.000367456	3.83999
Rbfox3	2.56941	0.51274	4.93624	5.70334e-06	0.000383473	3.8305
Itga2	2.0316	4.33532	4.92071	6.04414e-06	0.000404843	3.64753
C2cd2	0.835009	4.84714	4.9155	6.16273e-06	0.000411222	3.64509
Ppbp	2.89384	0.805185	4.90579	6.39012e-06	0.000424786	3.70537
Lrrc8c	1.27993	5.71314	4.88952	6.78978e-06	0.000449657	3.50217
Ldha	-1.16606	9.36355	-4.88339	6.94667e-06	0.000458324	3.46874
1810011O10Rik	1.42569	5.50793	4.87297	7.22115e-06	0.000474656	3.45445
Tprgl	1.02895	6.79441	4.86861	7.3394e-06	0.000480635	3.41912
Bnip3	-2.72436	6.27795	-4.86448	7.453e-06	0.000484995	3.52627
Ccr9	-3.42538	2.25049	-4.86419	7.46103e-06	0.000484995	3.44253
Phf21b	2.51682	0.482229	4.86315	7.48972e-06	0.00048507	3.57596
Pgam1	-1.24594	8.42876	-4.85775	7.64167e-06	0.000493098	3.37806
Hbb-bt	4.05932	6.91673	4.84919	7.88841e-06	0.000507161	3.37375
Gp9	2.86571	-1.35728	4.84776	7.93036e-06	0.000508004	3.5081
Fzd4	1.45354	6.58074	4.84397	8.04285e-06	0.000512156	3.33114
Macf1	0.744036	8.3438	4.84362	8.05331e-06	0.000512156	3.33214
Scpep1	-1.09638	7.40818	-4.83558	8.29701e-06	0.000525756	3.31853
Atp1b2	1.95725	3.68195	4.83222	8.40115e-06	0.000530447	3.3879
Cyp2d22	1.21954	4.33006	4.82112	8.75408e-06	0.000548873	3.32297
Cox4i2	1.95398	2.02971	4.82108	8.75529e-06	0.000548873	3.4044
Crip2	1.44867	6.4853	4.81665	8.90011e-06	0.000555973	3.23721
Ass1	-2.11305	6.06403	-4.80578	9.26545e-06	0.000575143	3.31465
Vcan	-2.23731	8.09204	-4.80533	9.28095e-06	0.000575143	3.23856
Rgs7bp	1.816	2.01141	4.80463	9.30493e-06	0.000575143	3.3402
Svopl	2.78353	-0.498229	4.80097	9.43157e-06	0.000580932	3.36293
Serpinf1	-1.79021	8.88744	-4.79847	9.51928e-06	0.000584292	3.17045
Zbp1	-2.1937	5.65479	-4.78758	9.91014e-06	0.00060617	3.25061
Lox	-1.77698	9.39952	-4.77891	1.02325e-05	0.000623723	3.09747
Pon2	0.82238	6.76581	4.77709	1.03015e-05	0.000625762	3.096
Foxo1	0.824408	5.22538	4.77574	1.03528e-05	0.000626566	3.13202
Pcdhb10	1.72535	1.60746	4.77488	1.03859e-05	0.000626566	3.2647
Deup1	2.26078	-0.243693	4.7612	1.09231e-05	0.000656728	3.231
Sox18	1.47389	5.68713	4.75798	1.10534e-05	0.000661004	3.03986
Tril	1.61547	4.29588	4.75759	1.10693e-05	0.000661004	3.08952
Spry4	1.63718	5.12317	4.75065	1.13561e-05	0.00067584	3.03059
Abcg2	1.12497	5.68309	4.74828	1.14554e-05	0.000679454	3.01001
Sept4	1.48868	5.89077	4.73683	1.19482e-05	0.000706308	2.96419
Inhbb	1.77923	6.29736	4.72958	1.22709e-05	0.000722958	2.92801
Rps6ka2	1.31733	5.04994	4.72677	1.23982e-05	0.000728022	2.95438
Cdc42ep2	1.44175	4.86831	4.71845	1.27829e-05	0.000748119	2.92871
Cacng4	2.56286	0.781211	4.71481	1.29547e-05	0.000755664	3.05071
Mxd4	1.0195	7.17328	4.71058	1.31575e-05	0.000764021	2.85867
Paqr4	1.17712	4.3139	4.70997	1.31873e-05	0.000764021	2.93437
Myo10	1.09979	6.49534	4.70912	1.32281e-05	0.000764021	2.85844
Npr1	1.43509	4.57747	4.70145	1.36056e-05	0.000783256	2.87856
Tmc8	1.42513	2.49823	4.68283	1.45656e-05	0.00083579	2.91192
Rasgrp3	1.63626	5.85507	4.66844	1.53525e-05	0.000878076	2.7183
Ctla2a	1.71544	6.54615	4.66756	1.54022e-05	0.000878076	2.7122
P4hb	-0.630796	10.1055	-4.66332	1.56428e-05	0.000888917	2.70221
Clu	1.83423	5.57842	4.66084	1.57849e-05	0.000894106	2.69632
Runx1	-1.17112	7.00317	-4.65772	1.59657e-05	0.000901446	2.71723
Ptprg	1.39087	5.83834	4.65309	1.62377e-05	0.000913874	2.6781
Pcyox1l	1.20641	2.26058	4.64986	1.64304e-05	0.000921779	2.81594
Kcnj2	1.62858	5.23034	4.64751	1.65719e-05	0.00092576	2.66225
Arhgap31	1.14746	6.9411	4.64694	1.66065e-05	0.00092576	2.63656
Tpi1	-1.48939	8.60291	-4.6405	1.70006e-05	0.000944739	2.61384
Tshz2	1.46355	5.20033	4.63411	1.74013e-05	0.000963964	2.61981
N4bp3	1.32748	5.05957	4.62291	1.81258e-05	0.000999187	2.58847
Tns2	1.24658	6.53938	4.62253	1.81505e-05	0.000999187	2.55528
Atp9a	1.26349	5.78051	4.61912	1.83776e-05	0.00100854	2.55509
Acvrl1	0.899183	6.64829	4.60984	1.90082e-05	0.0010399	2.50905
2010300C02Rik	1.8706	0.636261	4.59702	1.9914e-05	0.00108608	2.67743
Jak3	1.3054	5.8792	4.59612	1.9979e-05	0.00108627	2.47059
Aqp1	1.65467	8.70179	4.59421	2.01179e-05	0.00108823	2.47125
Gucy1a3	1.83158	4.58683	4.59393	2.01386e-05	0.00108823	2.509
Enho	1.63529	3.31845	4.58682	2.06648e-05	0.00111325	2.54032
Hbb-bs	4.19687	9.50134	4.57731	2.13895e-05	0.00114877	2.44019
Tmeff1	-3.14688	4.02142	-4.57372	2.16694e-05	0.00116027	2.57907
Sipa1	1.17837	6.34102	4.57282	2.17406e-05	0.00116055	2.38338
Fam212a	1.34113	3.56999	4.5602	2.27561e-05	0.00121109	2.44095
Gjc1	1.11816	4.38888	4.55855	2.28927e-05	0.00121469	2.41466
Plxna4	1.27241	4.47025	4.55506	2.31835e-05	0.00122643	2.38456
Dusp3	1.05301	6.84714	4.5497	2.36372e-05	0.00124669	2.29962
Stim1	0.8555	5.67087	4.54413	2.41171e-05	0.0012682	2.30914
Srgap1	1.582	3.90156	4.53942	2.45309e-05	0.00128612	2.36176
Rcsd1	1.11907	5.52907	4.53832	2.46287e-05	0.00128742	2.28357
Ints6l	1.21828	5.06989	4.51663	2.66324e-05	0.00138804	2.22349
Sox7	1.33066	4.46574	4.49375	2.89174e-05	0.00150268	2.17282
P4ha3	-2.79814	3.56231	-4.47982	3.04004e-05	0.0015751	2.2673
Lims2	1.72616	3.95364	4.4777	3.06328e-05	0.00158248	2.13293
Loxl3	-1.51378	8.41102	-4.47626	3.07908e-05	0.00158599	2.05745
Calcrl	1.61583	5.73039	4.46817	3.16971e-05	0.00162739	2.03058
Erg	1.57533	5.34087	4.46745	3.17792e-05	0.00162739	2.03795
Ptprk	1.28698	5.23477	4.46541	3.20123e-05	0.00163458	2.04802
Notch1	1.65947	6.21753	4.46205	3.24002e-05	0.0016496	2.00319
Gm13889	1.45855	3.0574	4.45468	3.32659e-05	0.0016888	2.12449
F11r	1.20683	6.14789	4.45012	3.38139e-05	0.00171168	1.96683
Clec1a	1.38274	3.94884	4.44574	3.43473e-05	0.0017337	2.0405
Col5a1	-1.67953	9.95029	-4.43326	3.59148e-05	0.00180764	1.90083
Zfp697	1.53037	2.10551	4.42258	3.73103e-05	0.00187253	2.06202
Kctd12b	2.21236	5.20607	4.42144	3.74615e-05	0.00187255	1.87404
Tmed10	-0.685118	7.6451	-4.42098	3.75234e-05	0.00187255	1.86387
Slco2a1	1.70419	6.64048	4.41872	3.78271e-05	0.00188238	1.86085
Dlgap1	-2.65407	0.700015	-4.40461	3.97773e-05	0.00197385	1.96582
Hoxb6	1.62751	1.6915	4.40172	4.0189e-05	0.00198868	1.99616
Hba-a1	4.22929	9.18078	4.40081	4.03197e-05	0.00198956	1.83582
Slc16a3	-2.84683	5.97617	-4.39627	4.09754e-05	0.00201627	1.93502
Gpr55	2.14392	0.896891	4.39473	4.12003e-05	0.00202168	1.97885
Tnfaip8l1	1.04009	3.70478	4.39063	4.18057e-05	0.00204569	1.86438
Tubb2b	-1.35021	5.68332	-4.38971	4.19429e-05	0.00204672	1.86943
Npc2	-1.04915	9.41049	-4.38197	4.31128e-05	0.002098	1.72813
Rasgrp2	1.5698	3.16399	4.38102	4.32578e-05	0.00209925	1.86561
Lin7a	2.26814	0.257716	4.37574	4.40774e-05	0.00213315	1.94084
Cd300ld	-2.55299	4.73358	-4.37224	4.4628e-05	0.00215388	1.93758
Ctsh	-1.63611	8.16978	-4.37088	4.48435e-05	0.00215837	1.69822
Plod2	-1.77786	6.56067	-4.36989	4.50023e-05	0.00216011	1.77572
Heph	1.14925	4.31037	4.36309	4.61007e-05	0.00220682	1.7457
Prkd2	1.09854	4.44467	4.34716	4.87762e-05	0.00232857	1.68921
Gypa	2.98766	-1.69683	4.33954	5.01084e-05	0.0023857	1.83289
Abcc4	1.22403	4.68067	4.33469	5.09753e-05	0.00242044	1.62868
Ets1	1.48873	7.09291	4.32602	5.25599e-05	0.00248897	1.54118
Ephb4	1.07711	6.08699	4.32082	5.35339e-05	0.00252513	1.53658
Dlc1	1.23797	6.61051	4.32042	5.36103e-05	0.00252513	1.52255
Thsd7a	1.40541	2.90031	4.31955	5.3774e-05	0.00252609	1.6766
Kdelr3	-1.20714	6.45686	-4.31723	5.42174e-05	0.00254014	1.58156
Pced1b	1.20572	2.72499	4.31268	5.5093e-05	0.00257432	1.67703
Grrp1	1.96065	3.08565	4.31161	5.53023e-05	0.00257726	1.61878
Add2	1.83468	3.43254	4.30776	5.60581e-05	0.0026048	1.60716
Art3	1.47608	4.68512	4.30681	5.62455e-05	0.0026048	1.53206
Rapgef1	0.904516	6.90591	4.30635	5.63367e-05	0.0026048	1.47408
Rnf19b	-1.15918	6.8733	-4.30148	5.73114e-05	0.00263973	1.50872
Ano3	-3.58179	1.8452	-4.30088	5.74324e-05	0.00263973	1.65052
Prkch	0.926086	5.55018	4.30034	5.75417e-05	0.00263973	1.47996
Grb10	1.17619	7.32838	4.2991	5.77942e-05	0.00264442	1.44977
Lama3	2.10843	3.02577	4.29814	5.79889e-05	0.00264646	1.57266
Rab15	-2.16381	3.12911	-4.2964	5.83451e-05	0.00265583	1.69833
Mgarp	-3.35631	1.59605	-4.28556	6.06135e-05	0.00275198	1.61053
Mprip	0.899558	8.39694	4.28102	6.15883e-05	0.00278905	1.39474
Ccng1	-1.05235	7.37826	-4.27652	6.25685e-05	0.00282617	1.39844
Raph1	1.44177	5.88317	4.27516	6.28671e-05	0.00283239	1.37917
Cpq	-1.15617	6.50938	-4.27268	6.34166e-05	0.00284986	1.43078
Xpc	0.864104	4.49223	4.27038	6.39309e-05	0.00286567	1.43763
Clic5	1.94624	3.23446	4.26753	6.45744e-05	0.00288716	1.44807
Dennd5b	1.2248	4.31539	4.26346	6.55035e-05	0.00292129	1.42189
Tead4	1.27735	2.37856	4.26235	6.57584e-05	0.00292525	1.52279
Parvb	1.08511	5.54011	4.25445	6.76046e-05	0.00299861	1.3274
Tax1bp3	0.763687	6.90736	4.25384	6.77479e-05	0.00299861	1.30093
Efr3b	1.43392	3.79109	4.24732	6.93123e-05	0.00306017	1.38228
Gucy1b3	1.81024	4.23265	4.24542	6.97757e-05	0.00307292	1.34999
1700001C19Rik	2.52546	-1.78916	4.24438	7.00305e-05	0.00307645	1.52759
Ccdc88c	1.36015	3.95207	4.24138	7.07681e-05	0.00310112	1.34842
Serinc3	0.764563	9.94011	4.22479	7.49925e-05	0.00327808	1.22777
AU021092	1.3201	3.50813	4.22322	7.54034e-05	0.00328349	1.32056
Inhba	-2.40067	6.50935	-4.2229	7.54889e-05	0.00328349	1.32896
Glipr2	-1.13105	6.52023	-4.22196	7.5735e-05	0.00328608	1.25422
Cxx1b	0.971624	6.13245	4.21214	7.83758e-05	0.0033923	1.17266
Mrs2	0.703707	5.04086	4.21137	7.85857e-05	0.00339305	1.22059
P4ha2	-2.40571	5.82917	-4.21001	7.8959e-05	0.00340084	1.365
Casp3	0.794738	5.55374	4.20834	7.94188e-05	0.0034123	1.17721
Egflam	2.50161	3.31625	4.20732	7.97023e-05	0.00341615	1.25684
Sema6d	2.07537	6.42935	4.20262	8.10175e-05	0.00346409	1.133
Cd38	1.31964	6.62827	4.20102	8.14692e-05	0.00347497	1.12673
Map3k7cl	1.47987	2.98381	4.19451	8.33359e-05	0.003546	1.25687
Rgs4	1.28993	5.63344	4.19087	8.43981e-05	0.00357703	1.11262
1600015I10Rik	2.51361	-1.73465	4.19062	8.44711e-05	0.00357703	1.36173
Sdc2	-1.14564	7.30508	-4.1895	8.48023e-05	0.00358244	1.12539
Nid2	1.64112	7.32981	4.1841	8.64083e-05	0.00364155	1.073
Pxylp1	-2.61826	3.8132	-4.18281	8.67979e-05	0.00364924	1.34698
Nrip2	1.75641	1.15005	4.17084	9.04788e-05	0.00379149	1.25526
Kctd11	-1.10299	6.26795	-4.17042	9.06118e-05	0.00379149	1.10468
Ltbp2	-1.93925	9.67092	-4.16154	9.34442e-05	0.00390074	0.992245
Asb4	1.73994	1.1128	4.15739	9.47967e-05	0.00394784	1.23388
Dclk1	-1.7293	5.76307	-4.14746	9.81112e-05	0.00405354	1.10751
Ifit3	-2.06228	6.92425	-4.14736	9.81457e-05	0.00405354	1.01789
Trib2	1.22715	4.94052	4.14662	9.83967e-05	0.00405354	0.997593
Rhoj	0.84644	7.09078	4.14643	9.84611e-05	0.00405354	0.945124
Fndc1	-2.27481	7.80779	-4.14636	9.84851e-05	0.00405354	1.01238
Evi2a	-1.1272	6.81276	-4.14045	0.000100519	0.0041276	0.963684
Col1a2	-1.49145	12.528	-4.13678	0.000101801	0.00417054	0.946462
Ifit1	-1.94024	5.97184	-4.13462	0.000102565	0.00419207	1.02352
Sigirr	1.14746	3.39329	4.1325	0.000103317	0.00421305	1.02474
1810011H11Rik	1.07492	4.55285	4.13183	0.000103558	0.0042131	0.960042
Plcg1	0.860003	6.58373	4.12843	0.00010478	0.00425303	0.892681
Ecscr	1.10357	6.80496	4.12615	0.000105608	0.00427676	0.879922
Sema6a	1.3889	4.29492	4.12528	0.000105925	0.00427975	0.953287
Disp2	1.3289	2.94223	4.11421	0.000110048	0.00443616	0.989007
Plod1	0.949187	7.67384	4.10174	0.000114872	0.00462006	0.799536
Fhdc1	-2.49314	3.06599	-4.09128	0.00011908	0.00477839	1.05599
Ntm	2.11646	0.6276	4.07724	0.000124959	0.00500289	0.976001
Col4a1	1.61645	11.0308	4.07557	0.000125679	0.0050203	0.757922
Ccr7	-3.09423	2.68822	-4.06369	0.000130898	0.00521698	0.966206
Map2k1	-1.29552	6.66303	-4.06252	0.000131424	0.0052261	0.741193
Tigd3	1.70225	0.186383	4.05904	0.000132998	0.00527679	0.952958
Sh2d5	-2.7924	2.81018	-4.05712	0.000133878	0.0052933	0.950909
Gng11	1.70432	7.39648	4.05682	0.000134015	0.0052933	0.658681
Spry1	1.50248	5.04762	4.05578	0.000134493	0.00529674	0.707496
Ccnd1	0.988458	7.40724	4.05532	0.000134704	0.00529674	0.647025
Sparcl1	1.57107	9.1848	4.04119	0.000141367	0.00554636	0.628124
Slc16a1	-1.51897	5.13535	-4.03758	0.000143123	0.00559808	0.751137
Pdzrn3	-1.70063	6.2451	-4.03717	0.00014332	0.00559808	0.730719
Gbp2	-1.65601	6.47198	-4.03512	0.000144327	0.00562493	0.698021
Hoxb4	0.899184	3.14332	4.02826	0.000147742	0.00574531	0.732064
Adamts9	1.22501	5.7102	4.02646	0.000148653	0.0057609	0.577425
Abhd14b	1.01859	3.14351	4.02618	0.000148797	0.0057609	0.720269
Ephx3	1.75487	1.67562	4.02533	0.000149226	0.00576484	0.798728
Chst7	1.19527	3.21077	4.02318	0.000150324	0.00579454	0.705612
Rasl12	0.99193	4.88276	4.01867	0.000152652	0.00587144	0.603382
Mmrn1	2.46726	1.08378	4.01031	0.000157057	0.0060206	0.701677
Trim24	0.653971	4.84914	4.00982	0.000157319	0.0060206	0.581927
Dhx58	-1.47932	5.00167	-4.00937	0.000157556	0.0060206	0.658507
Mpp6	-1.02726	4.30918	-4.00818	0.000158195	0.00603195	0.702381
Itga7	1.90923	4.964	4.00351	0.000160727	0.00611528	0.526462
Pgm2	-1.06686	5.86526	-3.99742	0.000164085	0.00622957	0.554752
Spta1	2.53873	0.767726	3.99312	0.000166501	0.00628141	0.738242
Fam171a2	1.47641	3.43576	3.99311	0.000166505	0.00628141	0.587567
Fignl2	1.15309	2.93842	3.99309	0.00016652	0.00628141	0.620293
Rims3	1.41064	1.45724	3.99193	0.000167174	0.00629259	0.715595
Elmo1	1.05049	5.83205	3.98647	0.000170302	0.00639666	0.443876
Egln3	-3.41732	4.27472	-3.98005	0.000174047	0.00652343	0.716156
Arl4c	-0.874937	7.08528	-3.97739	0.000175622	0.00656849	0.423768
Irf7	-2.92834	6.8121	-3.96884	0.00018078	0.00674707	0.554609
Grem2	-2.9787	5.42994	-3.96408	0.000183712	0.00684201	0.647668
Kif5c	1.20378	2.88967	3.96339	0.000184138	0.00684342	0.527962
Trim10	2.75795	-1.69879	3.9616	0.000185256	0.00687048	0.670775
Hhex	1.00659	4.0554	3.9546	0.00018969	0.00701473	0.42669
Prdm1	1.20643	5.27932	3.95421	0.000189942	0.00701473	0.356344
Cdc42ep1	1.06788	5.22611	3.95349	0.000190402	0.00701699	0.371955
Bcat1	-2.34074	4.56314	-3.95207	0.00019132	0.0070361	0.602218
S1pr4	1.63241	0.654747	3.94479	0.000196076	0.00719598	0.58147
C1qtnf3	-2.67186	8.96609	-3.94295	0.000197295	0.00722566	0.312263
Tmem178	1.88317	1.75059	3.94126	0.00019842	0.00725179	0.526729
P3h2	1.22947	3.16748	3.93953	0.000199586	0.00727931	0.416143
Serpine1	-1.57138	9.33092	-3.93474	0.000202832	0.00738243	0.259672
Olr1	-3.26551	3.4241	-3.9338	0.000203475	0.00739056	0.579293
Sgcd	-2.2212	2.13013	-3.92896	0.000206816	0.00749642	0.567114
Rcan3	0.993666	5.56049	3.92741	0.000207898	0.00752018	0.271402
Tbc1d22a	0.820642	6.00884	3.92447	0.000209961	0.00757926	0.245705
Snn	0.806983	6.00951	3.92216	0.0002116	0.00762278	0.239649
Itgb3	1.17642	6.42386	3.91801	0.000214572	0.00771407	0.215926
Afap1l2	1.56565	4.07582	3.9168	0.000215446	0.00772971	0.297149
Sh2d3c	1.16586	5.08623	3.91419	0.000217346	0.00778205	0.234825
Raet1e	-2.76069	0.155319	-3.90662	0.000222939	0.00796611	0.478471
Eogt	1.09448	5.84445	3.90146	0.000226829	0.00808872	0.175427
Smco4	1.08747	3.78473	3.9004	0.000227636	0.00810109	0.288514
Stk26	-2.7604	2.47762	-3.89827	0.000229266	0.00814266	0.474667
Asph	-1.0959	6.83425	-3.88491	0.000239754	0.00849799	0.152378
Isg15	-1.84322	6.20086	-3.87774	0.000245577	0.00868691	0.185009
Pygl	-1.53819	5.81724	-3.87156	0.000250698	0.00885029	0.185938
Fam43a	0.868181	5.46303	3.86723	0.000254346	0.00896113	0.0859245
Mgp	2.21376	8.89755	3.86625	0.000255184	0.00897269	0.0778554
P2ry10	-2.75403	1.68716	-3.8649	0.000256335	0.0089952	0.372259
Dchs1	1.56724	5.78755	3.86321	0.000257786	0.00902815	0.0485909
St6galnac3	1.9703	3.11968	3.86011	0.000260465	0.00910386	0.152207
Elk3	0.837005	7.49541	3.85721	0.000262995	0.00917409	0.0168096
Ptk2	0.838462	6.23925	3.84774	0.000271422	0.00944936	0.0006634
Vdac1	-0.661111	7.32902	-3.84622	0.000272794	0.00947805	-0.00330082
Usp18	-1.70632	5.10572	-3.84564	0.000273323	0.00947805	0.141447
Dennd3	2.06256	3.6552	3.83795	0.000280398	0.0097043	0.0430755
C1ra	-1.21533	8.22471	-3.8279	0.000289924	0.0100007	-0.068332
Oasl1	-2.64814	4.64059	-3.82744	0.000290367	0.0100007	0.237096
Bicd2	0.670665	6.61497	3.82713	0.000290665	0.0100007	-0.0700199
H2-M9	1.64317	3.82198	3.82653	0.00029124	0.010001	0.0290321
Gm21762	-4.14103	0.643074	-3.81152	0.000306099	0.0104907	0.205818
Tmem171	-1.93983	1.70516	-3.80756	0.000310135	0.0105887	0.214267
Treml1	2.51575	-1.10006	3.80711	0.000310602	0.0105887	0.211093
Sec14l1	0.662556	7.17561	3.80696	0.00031076	0.0105887	-0.140835
Phf11b	-2.19489	4.67268	-3.80588	0.000311865	0.0106058	0.140217
Ackr2	1.26706	3.35685	3.8045	0.000313293	0.0106297	-0.00588208
Pmaip1	-1.48813	5.56517	-3.80404	0.000313773	0.0106297	0.0195319
Adgrg1	1.57793	5.28045	3.80321	0.000314632	0.0106383	-0.129396
Endod1	0.968774	7.34984	3.79693	0.000321237	0.0108408	-0.169316
Fbln2	-1.75991	9.52992	-3.79294	0.000325495	0.0109496	-0.185605
Oat	-0.772553	7.74242	-3.79275	0.000325703	0.0109496	-0.177857
Stab2	2.90328	-0.0962296	3.79092	0.000327679	0.010995	0.142
Bcl11a	-3.14386	0.971316	-3.78954	0.000329177	0.0110243	0.149272
Ankrd37	-3.88723	2.1647	-3.78773	0.000331148	0.0110693	0.151204
Synm	1.31195	5.08114	3.78531	0.000333804	0.0111369	-0.143575
Chodl	2.46987	-1.65296	3.78106	0.00033852	0.0112729	0.139141
Smad6	1.4138	3.22335	3.77977	0.000339961	0.0112995	-0.0531695
Crybg1	-2.37364	3.98485	-3.77832	0.000341589	0.0113323	0.116057
Tnfsf9	-2.29493	2.48219	-3.76301	0.000359248	0.0118957	0.0872449
Cobll1	1.439	3.1174	3.7583	0.000364849	0.0120585	-0.114049
Bmf	1.02738	4.7577	3.75294	0.000371334	0.0122498	-0.233695
Hk2	-1.81849	5.41629	-3.7504	0.000374439	0.0123292	-0.0841379
Phyh	-0.743623	5.90518	-3.74415	0.000382201	0.0125613	-0.252992
Slc41a2	-0.955684	5.28258	-3.738	0.000389984	0.0127932	-0.206496
Ccdc80	-1.18762	9.07359	-3.73671	0.000391637	0.0128235	-0.359602
Has2	-2.40304	4.84876	-3.73272	0.000396795	0.0129684	-0.058369
Tdrp	1.8422	1.42251	3.7287	0.000402044	0.0131156	-0.145394
Slc12a2	1.15106	5.40661	3.72599	0.000405625	0.0132067	-0.348388
Col12a1	-1.67978	11.0292	-3.72546	0.000406337	0.0132067	-0.380261
H2-D1	-1.10797	10.343	-3.72375	0.000408609	0.0132561	-0.384152
Ap1s2	0.821185	6.46863	3.7199	0.000413788	0.0133994	-0.401176
Bcam	1.16587	4.60235	3.71616	0.000418874	0.0135392	-0.343139
Vstm2b	-2.73865	-0.188788	-3.71487	0.000420645	0.0135716	-0.0665044
Igfbp3	1.50298	10.3732	3.71337	0.000422703	0.013613	-0.387247
Fech	0.656059	6.01107	3.71196	0.000424653	0.0136509	-0.404845
Tmem252	1.24085	3.49811	3.70897	0.000428824	0.0137599	-0.305149
Rgp1	0.712691	5.61378	3.70793	0.000430276	0.0137813	-0.405624
Abi2	0.763795	4.9524	3.70584	0.000433219	0.0138504	-0.373795
Endou	1.46179	2.23137	3.70226	0.000438312	0.0139879	-0.18471
Zfp41	0.905569	3.17497	3.70142	0.000439512	0.0140008	-0.286041
Txndc5	-0.745189	8.15181	-3.70051	0.000440823	0.0140172	-0.4679
Fkbp1a	0.786561	8.16238	3.69714	0.000445686	0.0141409	-0.474741
Cpxm1	-2.13368	8.47405	-3.69651	0.000446598	0.0141409	-0.453359
Atp8b4	-2.60857	3.50829	-3.69615	0.000447119	0.0141409	-0.114998
Parp9	-0.999378	6.36904	-3.68879	0.000457966	0.0144579	-0.440369
Chid1	-0.9395	5.02959	-3.68378	0.000465485	0.014669	-0.358939
Robo3	2.88764	-1.24185	3.68245	0.00046751	0.0146944	-0.152145
Tspan9	1.05495	6.32116	3.68215	0.000467959	0.0146944	-0.516292
Ptprm	0.930779	6.37078	3.68147	0.000468995	0.0147007	-0.519079
Tspan8	1.31671	2.99447	3.67942	0.00047213	0.0147073	-0.361743
Plxnd1	1.15633	8.27416	3.67928	0.000472341	0.0147073	-0.523488
Agtr1a	1.44652	3.45055	3.67922	0.00047244	0.0147073	-0.385917
St3gal4	0.702394	5.85072	3.67915	0.000472545	0.0147073	-0.507522
Nr2f2	1.33686	3.71905	3.67787	0.000474524	0.0147429	-0.380441
Pacsin1	-2.47854	0.307785	-3.67602	0.000477374	0.0148053	-0.169148
Il1rapl1	-3.26878	-0.148477	-3.67417	0.000480252	0.0148684	-0.177743
Hid1	1.44069	2.42559	3.67159	0.000484288	0.014967	-0.359684
Slc39a6	-0.774226	5.65933	-3.66748	0.000490786	0.0151413	-0.459438
Pgk1	-1.1491	8.68064	-3.66572	0.000493607	0.0152017	-0.576517
C1rl	-1.81496	3.84504	-3.66327	0.000497536	0.015296	-0.222647
Doc2b	-2.30302	1.7053	-3.65826	0.000505683	0.0155194	-0.212908
Tcn2	0.947175	7.80428	3.65354	0.000513464	0.0157308	-0.607809
Wt1	-2.49857	1.64525	-3.65141	0.000517019	0.0158025	-0.234302
Ifi202b	-1.11227	6.9677	-3.65106	0.000517601	0.0158025	-0.583546
Ugp2	-0.91994	6.96584	-3.65038	0.000518742	0.01581	-0.582758
Plac9a	1.96157	1.92579	3.6498	0.000519706	0.015812	-0.40487
Igtp	-1.90736	5.19942	-3.64884	0.00052133	0.0158134	-0.360022
Palld	-1.28611	7.43356	-3.64871	0.000521547	0.0158134	-0.585924
Il12rb1	1.75212	0.158606	3.64778	0.000523122	0.0158339	-0.279434
Cdca7	0.954154	3.05565	3.64493	0.00052796	0.0159529	-0.450044
Sort1	1.85186	4.96901	3.6441	0.00052938	0.0159684	-0.601094
Sox9	-2.20997	3.00421	-3.64018	0.000536118	0.016144	-0.262119
Gpc1	-1.77928	7.02952	-3.63917	0.000537881	0.0161695	-0.540344
Stac2	-3.18605	2.69287	-3.63257	0.000549456	0.016465	-0.283217
Adgrf5	1.57972	7.585	3.6325	0.000549581	0.016465	-0.667906
Ccdc85a	1.76604	1.69793	3.6311	0.000552076	0.0164842	-0.414481
Acr	2.21632	-0.846392	3.63109	0.000552095	0.0164842	-0.295811
Yipf5	-0.842289	6.3332	-3.62744	0.000558614	0.0166476	-0.61844
Kctd14	-2.79843	0.728558	-3.6268	0.000559769	0.0166476	-0.304937
Tspan3	-0.697518	7.00854	-3.62618	0.000560892	0.0166476	-0.663832
Fstl3	-2.98049	4.62991	-3.62593	0.000561345	0.0166476	-0.312482
Nudt4	0.899934	8.11033	3.62494	0.00056314	0.0166727	-0.693517
Tecpr1	1.03961	5.51265	3.61998	0.000572202	0.0169126	-0.681197
Srgap3	-1.8428	3.8441	-3.61551	0.000580509	0.0171294	-0.360921
Gm2115	-3.10724	2.13197	-3.61329	0.000584663	0.0172231	-0.338273
Cdh11	-2.07817	8.47745	-3.61071	0.000589542	0.0173379	-0.702801
Mnd1	1.46664	1.55459	3.61003	0.000590824	0.0173466	-0.471407
Pdgfra	-1.46399	7.46538	-3.6028	0.000604714	0.0177249	-0.718267
Stab1	2.35673	8.69368	3.5959	0.000618259	0.0180918	-0.753893
Frmd5	2.09735	-0.633183	3.59513	0.000619779	0.0181062	-0.407653
Inpp4b	1.24077	4.11058	3.59142	0.000627189	0.0182923	-0.702892
Dock6	1.3115	5.874	3.58988	0.000630296	0.0183525	-0.784355
Grasp	0.953244	4.08885	3.58711	0.000635917	0.0184609	-0.677921
Rai14	0.647529	7.30738	3.58701	0.000636112	0.0184609	-0.811381
Prrx1	-1.08922	7.95879	-3.58314	0.000644055	0.0186606	-0.806647
9830107B12Rik	-2.41159	0.397391	-3.5819	0.000646605	0.0187038	-0.427656
Tpbgl	1.47182	2.27767	3.57512	0.000660784	0.0190548	-0.622019
Gpr182	1.62485	1.41805	3.57507	0.000660904	0.0190548	-0.506376
Dse	-1.08957	6.63007	-3.5711	0.000669339	0.0192665	-0.79353
Oas3	-2.70503	4.17401	-3.56481	0.000682921	0.0196253	-0.532365
Dnajc18	0.607723	5.04268	3.56067	0.000691996	0.0198537	-0.815139
Col3a1	-1.54191	13.0289	-3.55998	0.000693523	0.0198652	-0.846244
Rhbdl2	2.1062	1.03911	3.55897	0.000695762	0.019897	-0.579559
Pla2g6	1.06421	3.81217	3.55752	0.000698995	0.019957	-0.76031
M1ap	-2.3672	2.27995	-3.55675	0.000700699	0.0199733	-0.493405
Papss2	-0.983562	4.91202	-3.55325	0.000708569	0.020165	-0.755408
Nrarp	1.67243	5.86728	3.55179	0.000711864	0.0202261	-0.887194
Phgdh	-2.23555	2.15544	-3.54174	0.000735	0.0208216	-0.534738
Pde5a	1.22654	4.43159	3.54167	0.000735185	0.0208216	-0.850099
Myzap	1.67884	4.35248	3.5408	0.000737201	0.0208307	-0.88039
Colec12	-1.30558	8.31348	-3.54052	0.000737872	0.0208307	-0.94105
Pdgfb	0.969935	6.35659	3.53678	0.000746684	0.0210195	-0.954297
Cdh13	1.1654	6.81932	3.53667	0.000746945	0.0210195	-0.960023
Fstl1	-0.940126	11.0879	-3.53346	0.000754622	0.0211428	-0.950566
Rnf149	-1.23522	6.99089	-3.53326	0.000755088	0.0211428	-0.918422
Tnfrsf12a	-1.3139	5.83537	-3.53305	0.000755592	0.0211428	-0.851278
Fam220a	0.663987	4.82813	3.53283	0.000756129	0.0211428	-0.883958
Amotl1	1.05125	6.89775	3.52889	0.000765634	0.0213747	-0.982058
Akap1	0.655387	4.63519	3.52005	0.000787424	0.0219482	-0.906797
Col4a2	1.62982	10.2998	3.51904	0.00078993	0.0219833	-0.97073
Ugdh	-1.41128	6.78196	-3.51844	0.000791432	0.0219903	-0.942507
Pgm2l1	1.57728	4.5069	3.51726	0.000794392	0.0220378	-0.949462
Hip1	0.872827	7.12444	3.51614	0.000797238	0.022082	-1.02239
Pi4k2b	-0.989985	4.80244	-3.51453	0.000801293	0.0221595	-0.804497
Mcfd2	-0.586257	7.3327	-3.51396	0.000802752	0.0221623	-1.01573
Fbxo28	0.639053	5.32264	3.51312	0.000804883	0.0221623	-0.975947
Anxa4	-0.93082	7.51209	-3.51301	0.000805171	0.0221623	-1.01763
Serp1	-0.910104	7.90544	-3.50981	0.000813363	0.0223529	-1.03497
Cd5	-2.47479	0.157059	-3.50818	0.000817582	0.0224338	-0.628684
Klhl4	1.46283	2.81411	3.50717	0.000820188	0.0224703	-0.855085
Eno1b	-1.43721	7.75953	-3.50326	0.0008304	0.0227148	-1.04152
Elfn1	-2.53004	0.00458323	-3.50234	0.000832805	0.0227376	-0.645233
Rab33a	-1.82262	-0.162275	-3.50196	0.000833815	0.0227376	-0.645117
Hrct1	1.4097	2.25215	3.50013	0.000838645	0.022834	-0.819123
Pak1	-1.54359	4.99954	-3.49807	0.000844115	0.0229474	-0.783294
Irgm1	-0.972503	6.60579	-3.49696	0.000847094	0.0229929	-1.02927
Prkd1	1.02073	3.15548	3.49589	0.000849952	0.023035	-0.884037
Krt78	2.13742	-1.31424	3.49389	0.000855328	0.0231248	-0.669428
Abca3	0.699928	6.29579	3.49368	0.000855891	0.0231248	-1.07682
Fez2	0.531507	6.29335	3.48718	0.000873626	0.0235374	-1.08953
Arhgef16	1.81086	-0.159144	3.48711	0.000873834	0.0235374	-0.733496
Ptp4a3	1.23136	6.59168	3.48606	0.000876707	0.0235751	-1.10526
Ccr2	-1.4957	6.84682	-3.48517	0.000879172	0.0235751	-1.0486
Susd4	2.3211	-0.58104	3.48515	0.000879249	0.0235751	-0.712511
Serinc2	-3.04662	4.09378	-3.484	0.000882429	0.0236244	-0.705781
Phf11a	-2.56844	2.7948	-3.48136	0.000889808	0.0237858	-0.710825
Znrf1	1.01969	5.92879	3.48001	0.000893581	0.0238505	-1.10776
Pitrm1	-0.583853	5.952	-3.47802	0.00089921	0.0239004	-1.05744
Gp5	1.90708	-1.66209	3.47784	0.000899704	0.0239004	-0.709375
Zdhhc18	0.714192	5.54116	3.47714	0.000901695	0.0239004	-1.09069
Kctd20	0.470122	6.81967	3.47711	0.000901771	0.0239004	-1.13105
Oxct1	-0.901581	6.97031	-3.47695	0.000902233	0.0239004	-1.10136
Lrrc15	-2.32516	7.76311	-3.47637	0.000903877	0.0239079	-1.07229
Gapt	-1.96862	1.75498	-3.47406	0.000910475	0.0240464	-0.720965
Ecm1	-1.22841	7.68068	-3.4706	0.00092044	0.0242491	-1.13552
Islr	-1.41516	7.50863	-3.47044	0.000920904	0.0242491	-1.11849
Plxna2	1.31647	5.672	3.46772	0.000928801	0.0244205	-1.14493
Coro2b	1.47784	2.58371	3.467	0.000930927	0.0244327	-0.943141
Kcnc2	1.68957	-0.0549017	3.46662	0.000932037	0.0244327	-0.771502
Tmem45a	-1.40281	5.53661	-3.46271	0.00094354	0.0246855	-1.00538
Zfp180	0.618915	4.8121	3.46129	0.000947769	0.0246855	-1.09557
Hist1h1c	-0.9267	6.61002	-3.46109	0.000948351	0.0246855	-1.12695
Spg21	-0.86684	6.37968	-3.46049	0.000950146	0.0246855	-1.1196
Cyp51	-1.01546	4.9317	-3.46046	0.000950226	0.0246855	-1.00608
Cenpa	-2.23849	2.52222	-3.46009	0.000951344	0.0246855	-0.761206
Ptges	-1.53409	5.31636	-3.46004	0.000951491	0.0246855	-1.01158
Rundc3a	2.15454	1.67573	3.45664	0.000961691	0.0249134	-0.924275
Gm13212	-1.4493	4.59802	-3.45452	0.000968113	0.025043	-0.96652
Gabbr1	0.96103	3.80707	3.45388	0.000970056	0.0250565	-1.05472
Itpkb	0.868877	6.31412	3.45299	0.000972761	0.0250895	-1.19824
Pcolce	-1.05711	8.77681	-3.4501	0.000981623	0.0252802	-1.21731
Lima1	-0.873598	7.72368	-3.44964	0.000983023	0.0252802	-1.20637
Cbfa2t3	1.27631	4.41284	3.44607	0.000994073	0.0255271	-1.13853
Rtp4	-1.20058	5.89562	-3.44187	0.00100724	0.0258275	-1.14792
Maged1	-1.28678	8.20047	-3.43778	0.00102021	0.0261222	-1.24369
Rapgef5	1.29222	6.02593	3.43636	0.00102476	0.0262005	-1.24825
Sorbs3	0.791736	6.4993	3.43462	0.00103032	0.0263045	-1.25111
Cptp	0.676858	4.07999	3.4336	0.00103364	0.0263508	-1.12471
Cmpk2	-2.48753	4.14119	-3.43314	0.00103512	0.0263508	-0.877747
Slc35f1	-1.93004	0.764119	-3.42455	0.00106323	0.0270273	-0.850844
Col18a1	1.24457	8.55207	3.41677	0.00108936	0.0276484	-1.2981
Pde4c	2.22425	-0.272778	3.41634	0.00109081	0.0276484	-0.903498
Atp8a2	1.59361	0.0322389	3.41555	0.00109349	0.0276766	-0.937438
Klk1b27	-2.78161	-0.0703431	-3.41341	0.00110081	0.027822	-0.881426
Ak5	-2.0018	3.3352	-3.41279	0.00110294	0.0278358	-0.902991
Medag	-1.3091	7.22778	-3.41219	0.00110502	0.0278364	-1.27035
Rtf1	0.4745	5.71595	3.41187	0.00110612	0.0278364	-1.2809
Kctd9	-2.09826	4.29949	-3.40969	0.00111362	0.0279851	-0.960061
Nrg1	-3.49096	2.74887	-3.40782	0.00112015	0.0281091	-0.896944
Ttll5	-2.11918	3.64415	-3.40718	0.00112238	0.0281251	-0.916179
Tcaf2	0.81652	4.33532	3.40436	0.00113226	0.0283324	-1.22316
Emilin2	-1.34129	6.98115	-3.40215	0.00114005	0.0284867	-1.29285
Csad	0.929056	4.45805	3.39879	0.00115205	0.0287457	-1.26245
Ppp1r2	0.724709	7.08358	3.39425	0.00116839	0.0290917	-1.3763
Ccdc160	1.84775	-0.899603	3.39402	0.00116922	0.0290917	-0.954798
Mid2	1.06415	5.07319	3.39017	0.00118328	0.0293539	-1.32738
Mrc2	-1.31987	8.02616	-3.38985	0.00118444	0.0293539	-1.37087
Fam171b	-1.82159	2.06368	-3.38977	0.00118476	0.0293539	-0.949537
Card11	-2.76441	3.18987	-3.38815	0.00119072	0.0294468	-0.971385
Il1rl1	-3.5027	3.25402	-3.38731	0.00119382	0.0294468	-0.955028
Slc25a34	2.05432	-0.78045	3.38708	0.00119467	0.0294468	-0.981738
Gfpt2	-1.55014	6.11846	-3.38694	0.00119519	0.0294468	-1.25438
Mphosph9	1.02006	3.04424	3.38278	0.00121071	0.0297874	-1.19848
Apold1	1.30242	5.17365	3.38198	0.00121369	0.0298192	-1.37115
Lama5	1.53828	5.51841	3.38054	0.00121913	0.0299112	-1.3967
Zfp366	1.25673	4.35762	3.37933	0.00122369	0.0299412	-1.33099
Sulf2	-1.17804	6.47065	-3.37932	0.00122375	0.0299412	-1.33787
Afg3l2	-0.58822	5.7821	-3.3712	0.00125488	0.0306602	-1.35901
Ccm2l	2.41276	1.15191	3.36826	0.00126633	0.030897	-1.18987
Gp6	2.11329	-1.25004	3.36363	0.00128458	0.031299	-1.03444
Id3	1.18803	6.8379	3.36135	0.00129365	0.0314764	-1.46153
Lgi1	1.76979	1.16122	3.35722	0.00131022	0.0318356	-1.18488
Dusp10	-1.52876	2.66268	-3.35575	0.00131617	0.0318706	-1.07329
Fubp1	-1.25248	6.94474	-3.3557	0.0013164	0.0318706	-1.43748
Cercam	-1.05129	5.4772	-3.35553	0.00131709	0.0318706	-1.34094
Rnase6	-2.18187	2.71582	-3.35273	0.00132848	0.0321022	-1.06245
Spout1	-2.08569	3.49008	-3.35018	0.00133897	0.0323113	-1.07388
Acsf2	0.907187	4.676	3.34786	0.00134857	0.0324985	-1.40815
Emb	-1.38651	7.11952	-3.34569	0.0013576	0.0326713	-1.46507
Traf3ip2	-1.73389	2.97168	-3.34516	0.00135985	0.0326809	-1.08276
Micall2	1.00277	3.94237	3.34301	0.00136886	0.0328526	-1.38588
Smim3	-1.15072	5.21648	-3.34129	0.0013761	0.032935	-1.34474
Stom	-0.742622	6.91218	-3.34115	0.00137672	0.032935	-1.49657
Srpk1	0.618731	5.49425	3.34008	0.00138126	0.032935	-1.48315
Lrrc8a	0.76496	5.82219	3.33987	0.00138213	0.032935	-1.499
Chst12	-1.00806	5.5677	-3.33967	0.001383	0.032935	-1.39235
Ror2	-2.15802	4.10817	-3.33955	0.00138351	0.032935	-1.11773
Srpx2	-1.36375	7.54574	-3.33854	0.00138782	0.032993	-1.4942
P3h1	-0.815446	6.58985	-3.33485	0.00140365	0.0333244	-1.48338
Cd151	0.761483	7.27034	3.33373	0.00140847	0.033362	-1.55071
Fam131a	0.914902	3.26378	3.3336	0.00140902	0.033362	-1.35176
Ubn1	0.5193	6.37745	3.32863	0.0014307	0.0338298	-1.54947
Dhrs9	-2.44774	2.14373	-3.32687	0.00143843	0.0339669	-1.11381
Dpy19l3	-1.37321	3.71663	-3.32579	0.00144321	0.0340343	-1.185
Rsph3a	-1.51325	4.39121	-3.32405	0.00145095	0.0341711	-1.23858
Robo1	1.54973	4.68049	3.32018	0.00146827	0.0344925	-1.51319
Aga	-0.974576	5.17908	-3.32012	0.00146851	0.0344925	-1.40607
Hba-a2	3.80624	7.55913	3.31935	0.001472	0.0345284	-1.55369
Twist2	-2.17529	2.54846	-3.31795	0.00147832	0.0346303	-1.14583
Mapk14	0.528301	6.77655	3.31239	0.00150372	0.0351786	-1.60556
As3mt	0.597173	5.00042	3.3103	0.00151335	0.0353431	-1.53241
Apol6	-2.5639	2.49781	-3.31	0.00151476	0.0353431	-1.15906
Cdkn1a	-0.829823	6.98949	-3.30913	0.00151879	0.0353505	-1.58714
Sgpl1	-1.37818	7.88963	-3.30906	0.00151909	0.0353505	-1.60322
Hoxa7	1.2499	2.51521	3.3081	0.00152355	0.0354076	-1.39165
2210013O21Rik	0.896037	4.70652	3.30739	0.00152688	0.0354381	-1.53263
Aebp1	-1.32012	9.5237	-3.30457	0.00154012	0.0356386	-1.63391
Gpsm2	-0.92161	4.39253	-3.30404	0.0015426	0.0356386	-1.39342
Fmnl3	0.785399	7.14042	3.30396	0.00154298	0.0356386	-1.63386
Alad	1.14167	4.6777	3.30382	0.00154361	0.0356386	-1.55121
Btbd3	1.25602	5.27563	3.30267	0.00154904	0.0357172	-1.60362
Hmgcs2	1.79774	2.35946	3.30004	0.00156156	0.0359586	-1.41003
Cebpg	0.697964	6.13548	3.29933	0.00156494	0.0359838	-1.62916
Slc12a7	0.670668	5.61191	3.29896	0.00156673	0.0359838	-1.61129
Spef1	0.917226	3.28523	3.29848	0.00156902	0.0359895	-1.45964
Rbpms	0.837339	5.1905	3.29686	0.00157681	0.0361211	-1.58642
Dusp6	0.780677	7.12961	3.29487	0.00158641	0.0362938	-1.66076
Pqlc3	-1.42592	5.43554	-3.29278	0.00159654	0.0364781	-1.41995
Lgi3	-2.58446	1.2049	-3.29069	0.00160677	0.0366643	-1.20196
B4galt5	-1.06633	6.54662	-3.28569	0.00163141	0.0371511	-1.6095
Slc7a2	-1.72984	5.8849	-3.28551	0.00163232	0.0371511	-1.43295
Itga9	0.853795	6.55342	3.2839	0.00164033	0.0372852	-1.68505
Hopx	1.17183	2.22987	3.27568	0.00168188	0.0381804	-1.46785
Zfp319	0.842804	4.45635	3.27217	0.00169991	0.03854	-1.62173
Uchl1	2.35774	-0.0764223	3.27134	0.00170422	0.038588	-1.31247
Morf4l2	-0.902098	8.34864	-3.27088	0.00170656	0.0385915	-1.72934
Gja1	1.09946	7.47732	3.26579	0.00173315	0.0391336	-1.74083
Chst2	0.922358	5.20038	3.26545	0.00173497	0.0391336	-1.66726
Ptprc	-1.76686	7.75345	-3.26401	0.00174256	0.0392543	-1.71509
Col4a3	2.39866	-0.954855	3.25966	0.00176568	0.0397221	-1.34491
Eno1	-1.29575	8.36982	-3.25926	0.00176783	0.0397221	-1.75961
Mttp	-1.58953	2.71403	-3.25641	0.00178317	0.0400157	-1.32281
Mecom	1.2746	4.51603	3.25483	0.00179173	0.0401567	-1.69188
Ddr1	-2.23457	3.91203	-3.24823	0.0018279	0.0409152	-1.35149
Csrp2	-1.32491	5.75396	-3.24724	0.00183337	0.0409726	-1.65494
Angpt2	1.43154	6.4106	3.24692	0.00183512	0.0409726	-1.7925
Tap1	-1.27653	5.65661	-3.24643	0.00183787	0.0409822	-1.65178
Ppa1	-1.01968	5.37923	-3.24557	0.00184264	0.0410301	-1.66355
Pola2	0.571754	4.40626	3.2452	0.00184468	0.0410301	-1.68648
Entpd1	0.777794	7.0982	3.24306	0.00185666	0.0412445	-1.80579
Fam109b	-0.883805	3.66507	-3.23971	0.00187555	0.041574	-1.52089
Gbp6	-3.56407	2.47302	-3.2396	0.00187621	0.041574	-1.33933
Slfn8	-1.12321	5.60839	-3.23763	0.00188739	0.0417692	-1.70776
Dpysl3	-0.860873	7.69116	-3.23596	0.00189693	0.0418953	-1.81013
Tcfl5	-2.6749	0.610838	-3.2358	0.00189785	0.0418953	-1.34098
Ttc39c	-1.24164	3.57883	-3.23443	0.00190571	0.0419942	-1.46926
Itm2c	0.615747	8.59668	3.23374	0.00190966	0.0419942	-1.82419
Pde1a	1.30485	2.73062	3.23357	0.00191067	0.0419942	-1.59418
Yes1	1.04033	5.15481	3.23336	0.00191186	0.0419942	-1.78056
Sema6b	0.907658	4.91439	3.23214	0.00191889	0.0420961	-1.76329
Heyl	1.34699	5.74819	3.22973	0.00193291	0.0423509	-1.78328
Enah	-1.38939	5.29135	-3.22876	0.00193857	0.0423697	-1.63891
Mapk15	2.15938	-1.53975	3.22817	0.00194203	0.0423697	-1.37779
Vldlr	-1.92781	4.00752	-3.22814	0.00194217	0.0423697	-1.49519
Neo1	-1.73609	6.36967	-3.22794	0.00194339	0.0423697	-1.67154
Cav2	0.888001	6.27344	3.2274	0.00194653	0.0423858	-1.84131
Cxcr3	-1.80786	2.14798	-3.22171	0.00198015	0.0430646	-1.3966
Pcsk6	-1.89959	4.72634	-3.21997	0.00199059	0.0432382	-1.51626
Ralb	0.713169	6.73066	3.21761	0.00200477	0.0434661	-1.87222
Arhgap29	1.19539	7.22269	3.2174	0.00200601	0.0434661	-1.87632
C1qtnf1	0.996523	6.23271	3.21451	0.00202352	0.0437916	-1.87094
Klhl3	1.07365	3.30025	3.21075	0.00204652	0.044235	-1.73343
Mbd1	0.41065	5.82239	3.20813	0.0020627	0.04453	-1.8622
Mgat1	0.663886	7.08053	3.20582	0.00207704	0.0447847	-1.90847
Cd46	1.09423	2.48259	3.20364	0.00209071	0.0450245	-1.64157
Sulf1	-1.04466	8.2046	-3.20116	0.00210629	0.0453044	-1.91567
Nrp1	1.4911	7.32956	3.20054	0.00211019	0.0453331	-1.92037
Prmt2	0.618577	4.60269	3.20012	0.00211289	0.0453357	-1.81908
Prkce	0.810551	3.73898	3.19835	0.00212414	0.0455218	-1.76034
Map2	1.54285	2.48422	3.19764	0.00212865	0.045563	-1.67181
C130050O18Rik	-1.86432	2.82338	-3.19563	0.00214151	0.0457825	-1.49074
Pcgf5	-0.83615	4.47904	-3.19438	0.00214957	0.0458991	-1.74929
Scarf1	1.99933	4.63187	3.19289	0.00215914	0.0460478	-1.90638
Cfap69	1.74027	2.07346	3.18892	0.00218494	0.0465416	-1.72533
Rhou	-1.35073	4.49969	-3.18702	0.00219744	0.0467512	-1.68363
Mmp19	-0.797808	6.9422	-3.18617	0.002203	0.046813	-1.92238
Xpnpep2	-2.01055	2.27561	-3.1832	0.00222268	0.0471744	-1.49411
Six1	-1.42797	2.74625	-3.17174	0.00230001	0.0487351	-1.54287
Pfkl	-1.2212	6.44435	-3.17149	0.00230175	0.0487351	-1.92933
Foxd2	1.71528	0.466927	3.17082	0.00230636	0.0487713	-1.60275
Spon1	-1.43411	8.60749	-3.17044	0.00230899	0.0487713	-1.99969
Ppt1	-1.01584	7.58752	-3.16961	0.00231468	0.0487968	-1.99527
Irgm2	-1.5795	5.19377	-3.16946	0.00231574	0.0487968	-1.74379
Ocel1	0.90956	4.13597	3.16634	0.00233733	0.0491928	-1.88933
Upp1	1.27852	4.86518	3.16356	0.00235678	0.0495429	-1.97361
Tbx15	-1.0493	6.00121	-3.16167	0.00237007	0.0497629	-1.89769
Arg1	-4.27484	5.31599	-3.16027	0.00238001	0.0498307	-1.62673
Atp2b4	1.57177	6.30506	3.15964	0.00238446	0.0498307	-2.02858
Creb5	-1.62516	3.87711	-3.1596	0.00238473	0.0498307	-1.63615
Dbx2	-2.73264	0.161645	-3.15956	0.00238504	0.0498307	-1.53345
Azin2	-1.11083	4.73156	-3.15912	0.00238817	0.0498307	-1.80178
B3gnt9	-1.02155	5.65107	-3.15857	0.00239204	0.0498307	-1.86993
Gm4737	-0.63316	5.9135	-3.15842	0.00239309	0.0498307	-1.94798
Aldh1a1	1.47137	3.91287	3.15694	0.00240365	0.0499915	-1.89828
Capn5	0.796147	4.58433	3.1563	0.00240823	0.0499994	-1.94219
Phf11d	-1.09926	5.73134	-3.15572	0.0024124	0.0499994	-1.93573
Me2	-0.674539	5.24846	-3.15566	0.00241282	0.0499994	-1.90856
C1qtnf9	-1.58559	3.87822	-3.15468	0.00241992	0.0499994	-1.70069
9030617O03Rik	-1.30565	4.35629	-3.15458	0.00242063	0.0499994	-1.71438
Sphk1	-1.36894	4.22651	-3.15452	0.00242106	0.0499994	-1.7931
Pcbp3	1.36474	2.92325	3.15187	0.00244021	0.0503358	-1.84677
Megf6	2.55436	2.36773	3.15118	0.0024452	0.0503798	-1.84441
Prnp	-0.707866	8.07003	-3.15019	0.0024524	0.0504689	-2.06134
Ndn	-0.985449	4.72281	-3.14459	0.00249354	0.0512558	-1.84726
Atp8a1	0.941956	5.6404	3.14224	0.00251098	0.0515541	-2.05605
3632451O06Rik	-1.40275	4.28018	-3.14032	0.00252529	0.0517876	-1.78025
Slc29a4	1.77962	-0.621782	3.13818	0.00254134	0.052056	-1.63979
Zbtb25	-0.986145	3.37979	-3.13544	0.00256207	0.0524197	-1.7059
2510009E07Rik	0.614993	6.35643	3.13378	0.00257468	0.0526166	-2.09065
Nrn1	-2.42841	1.94133	-3.13182	0.00258969	0.0528621	-1.6136
Ndrg4	-1.52567	4.4499	-3.13069	0.00259839	0.0529783	-1.76397
Atp1b3	0.553142	7.84226	3.12967	0.00260618	0.0530757	-2.11773
Rhob	0.791178	7.60459	3.12871	0.00261363	0.0531659	-2.11968
Ms4a4c	-2.28539	5.29879	-3.1279	0.00261987	0.0532314	-1.85713
Phyhipl	2.00313	-1.87269	3.12751	0.00262294	0.0532324	-1.6283
Egln1	-0.682177	6.05542	-3.12712	0.00262598	0.0532328	-2.04919
Mdfi	1.1081	4.13227	3.12587	0.00263563	0.053367	-2.00228
Lrrc8b	0.808104	4.26196	3.12461	0.00264552	0.0535058	-2.00723
A530064D06Rik	-2.17763	1.51175	-3.12373	0.00265241	0.0535836	-1.63931
Tlx1	2.15551	-1.20814	3.12229	0.00266373	0.0537479	-1.66942
Rapgef2	0.973663	5.20028	3.12192	0.00266665	0.0537479	-2.08577
Tpgs2	0.572318	4.3059	3.12025	0.00267983	0.0539519	-2.01197
Pafah1b3	-1.12165	3.79064	-3.1194	0.00268653	0.054025	-1.8376
4933428G20Rik	1.74668	-0.826553	3.11899	0.00268976	0.0540284	-1.67525
Tmem151b	-2.38028	-0.266297	-3.11205	0.00274544	0.055084	-1.6507
Sfmbt2	-1.85088	0.507131	-3.11051	0.00275795	0.0552719	-1.65812
Ccdc152	1.16399	1.72621	3.10813	0.00277734	0.0555932	-1.85109
Pstpip1	-1.52372	5.22426	-3.10777	0.00278029	0.0555932	-1.98377
Lbx2	2.07079	-0.852236	3.1058	0.00279651	0.0558541	-1.74145
Efnb3	1.70606	0.250671	3.10508	0.0028024	0.0559084	-1.72505
Tubb3	-3.10918	2.55384	-3.10363	0.0028144	0.0560842	-1.67874
Havcr1	-2.47821	0.337607	-3.10316	0.00281829	0.0560983	-1.67435
Ntng1	-2.37629	-0.923076	-3.10229	0.00282555	0.0561792	-1.67468
Lpin3	0.960512	3.56743	3.1013	0.00283374	0.0562787	-2.01158
Nudcd1	-1.17056	4.11283	-3.09997	0.00284492	0.0564183	-1.83948
Lzts1	1.41094	0.943472	3.0997	0.00284718	0.0564183	-1.83
Cnr2	0.964685	3.80588	3.09912	0.00285202	0.0564507	-2.05688
Surf4	-0.471199	8.38856	-3.09743	0.00286622	0.0566313	-2.20773
Prr16	-1.9784	1.6548	-3.09727	0.00286757	0.0566313	-1.70002
March2	0.619017	6.10847	3.09641	0.00287481	0.0567107	-2.18571
Ppm1l	0.769696	3.70144	3.09289	0.00290474	0.0572369	-2.0265
Pgm3	-1.25812	4.45864	-3.09176	0.00291439	0.0573631	-1.89549
Aven	1.2303	3.33434	3.08842	0.00294313	0.0578641	-2.05903
Frmd6	-1.2922	6.38456	-3.0878	0.00294847	0.0579044	-2.10728
Slc43a3	0.781828	6.46009	3.08572	0.00296648	0.0581933	-2.22956
Ddx60	-2.12358	4.87819	-3.08321	0.00298844	0.0584788	-1.89052
Fgf21	-2.53974	-0.637528	-3.08296	0.0029906	0.0584788	-1.72173
Fyn	0.807911	6.49623	3.08292	0.002991	0.0584788	-2.23833
Slc38a11	2.19231	-1.55888	3.08086	0.00300903	0.0587662	-1.75422
Pdgfrl	-1.25563	7.34369	-3.07796	0.00303476	0.0592031	-2.21306
Amigo2	1.18084	3.10264	3.07605	0.00305176	0.0594688	-2.02316
Aldoc	-2.52894	2.0373	-3.07553	0.00305643	0.059494	-1.76715
Klk1	-2.97864	1.31923	-3.07477	0.00306321	0.0595601	-1.74957
Fbn1	-1.12884	10.5041	-3.07144	0.00309322	0.0600775	-2.26424
Rbm10	0.531246	5.28938	3.07088	0.00309826	0.060109	-2.20953
Abcc9	1.82993	6.3331	3.06955	0.00311036	0.0602557	-2.27554
BC147527	-2.78553	2.73663	-3.06924	0.00311318	0.0602557	-1.79287
Smtn	0.949366	6.51001	3.06876	0.00311756	0.0602557	-2.27548
Cpn2	-2.05898	-0.220514	-3.06855	0.00311951	0.0602557	-1.75862
Capn3	2.43289	2.39404	3.06797	0.00312475	0.0602909	-2.08086
AI606181	0.928404	2.52028	3.06693	0.00313425	0.0603877	-2.01992
Emp2	0.788445	5.93259	3.06668	0.00313662	0.0603877	-2.25514
Erp27	1.76627	-0.0441969	3.06508	0.00315131	0.0606042	-1.87627
P4ha1	-0.888709	7.57047	-3.06258	0.00317438	0.0609813	-2.28824
Serpina1d	1.98768	-0.224019	3.06082	0.00319075	0.061229	-1.83548
Lrrc3b	2.01428	0.944873	3.05971	0.00320107	0.0613602	-1.93581
Rbp4	-2.96153	2.70255	-3.05914	0.00320642	0.0613961	-1.80289
Irx1	-2.16438	2.65955	-3.05598	0.0032361	0.061897	-1.8177
Gadd45b	-1.13852	5.75223	-3.05523	0.00324322	0.0619659	-2.16297
Slc39a14	-1.05052	7.12219	-3.05232	0.00327087	0.0624264	-2.28355
Apol10b	-2.22147	0.286215	-3.05161	0.00327757	0.0624867	-1.80113
Inafm2	0.700899	4.50344	3.05111	0.00328241	0.0625113	-2.20831
Map4k1	-1.67799	2.34003	-3.04739	0.00331812	0.0631231	-1.85664
Apol9a	-2.60981	2.02413	-3.04651	0.0033266	0.0632161	-1.83305
Vps41	-0.906128	6.67873	-3.04488	0.00334245	0.0634489	-2.28407
Pold3	0.604611	4.82909	3.04288	0.00336195	0.0637503	-2.26511
Paqr7	0.757534	4.73439	3.04132	0.00337724	0.0639419	-2.26002
Ifit2	-2.12938	6.15817	-3.04111	0.00337931	0.0639419	-2.15488
A2m	-4.19033	1.02101	-3.03956	0.00339462	0.0641628	-1.8302
Lhfpl2	-0.79155	7.11564	-3.03907	0.00339947	0.0641854	-2.33206
Sptan1	0.723917	8.73773	3.03769	0.00341305	0.064373	-2.35535
Wdr59	0.521551	4.28705	3.03686	0.00342131	0.0644323	-2.23729
Grem1	-3.80586	4.16313	-3.03664	0.00342352	0.0644323	-1.88595
Trp53inp2	0.517734	6.93232	3.03393	0.0034506	0.0648728	-2.37023
Cxcr4	0.940448	6.9487	3.03236	0.00346635	0.0650994	-2.37899
Crtap	-0.754247	7.19604	-3.03187	0.00347127	0.0651223	-2.35235
Bhlhe40	-1.14732	7.52894	-3.0298	0.00349215	0.0654443	-2.35826
Plpp3	1.14691	7.49894	3.02889	0.00350142	0.0655485	-2.38592
Mtus1	0.901766	6.80273	3.02815	0.0035089	0.0655851	-2.38779
Ppp1r9a	1.29349	2.5168	3.02796	0.00351083	0.0655851	-2.13096
Tpr	-1.31087	7.38533	-3.02653	0.00352543	0.0657015	-2.35125
Creb3l4	-1.70639	0.526659	-3.02653	0.0035255	0.0657015	-1.86499
Ube4b	0.659223	5.46765	3.02626	0.00352825	0.0657015	-2.33706
Gm28048	1.9158	5.41212	3.02561	0.00353488	0.0657555	-2.35215
Col16a1	-1.48116	7.09798	-3.02475	0.0035437	0.0658501	-2.31748
Gdpd5	0.982803	5.02469	3.02368	0.00355474	0.0659855	-2.33461
Serpina1a	1.93991	1.8927	3.01825	0.00361099	0.0669592	-2.08948
Gata6	-1.58705	2.42622	-3.01777	0.00361603	0.066982	-1.91493
Ppfia2	2.14889	-0.949377	3.01646	0.00362974	0.0671655	-1.92126
Copg2	-1.59646	7.45886	-3.01573	0.00363744	0.0672373	-2.37844
Epor	0.980882	2.40559	3.01436	0.00365189	0.0674336	-2.1608
Arhgef7	0.753224	7.08332	3.01319	0.00366428	0.0675674	-2.43004
Ereg	-2.36123	2.34381	-3.01272	0.0036693	0.0675674	-1.91926
Tes	-0.716307	5.76949	-3.01259	0.00367064	0.0675674	-2.33356
2610008E11Rik	0.709718	4.90949	3.01153	0.0036819	0.0677038	-2.34329
Slfn1	-2.73765	4.08803	-3.01108	0.0036867	0.0677215	-2.01546
Hbq1b	2.02672	-2.01114	3.00654	0.00373538	0.0685442	-1.92498
Sybu	1.66694	0.421457	3.0054	0.00374764	0.0686977	-2.02267
Stim2	0.680545	5.39553	3.00472	0.00375509	0.0687627	-2.39029
Egfr	-0.955784	6.66657	-3.00395	0.00376342	0.0688436	-2.37901
Nabp1	-1.64122	4.14951	-3.00299	0.00377388	0.0689426	-2.09414
Nxpe3	0.986088	2.51227	3.00256	0.00377853	0.0689426	-2.19892
Erg28	-1.11057	4.4521	-3.00237	0.00378057	0.0689426	-2.13158
Arf4	-1.97901	7.68397	-3.00128	0.00379249	0.0690174	-2.37844
Ppp1r3b	-1.35346	4.60301	-3.00114	0.00379407	0.0690174	-2.21575
Erp44	-0.605098	6.30298	-3.00092	0.00379643	0.0690174	-2.39778
Tpbg	-1.41299	5.06055	-2.99933	0.00381385	0.0692138	-2.18104
Tnn	-3.45172	5.0952	-2.99922	0.00381509	0.0692138	-2.01961
Abcg1	0.792714	6.13645	2.99516	0.00386007	0.0699578	-2.46202
Lmo7	-1.12043	4.72303	-2.99433	0.00386928	0.0700526	-2.23416
Ehd2	0.712252	7.83877	2.99349	0.00387858	0.0701068	-2.48117
Meis2	-1.7616	2.90502	-2.99335	0.00388023	0.0701068	-1.98411
Smg7	0.47299	5.81012	2.99288	0.0038855	0.0701301	-2.44471
Pcdh7	-1.41376	4.69418	-2.9895	0.00392345	0.0707426	-2.18586
Ldlr	-1.81513	5.15854	-2.98763	0.00394464	0.0710519	-2.17264
Myh11	1.27487	5.90644	2.98623	0.00396047	0.0712642	-2.48099
Nectin2	0.797364	6.12875	2.98575	0.00396602	0.0712912	-2.48164
Plac8	-1.21777	7.88378	-2.98476	0.00397725	0.0714202	-2.49257
Mtor	0.696194	5.68525	2.98424	0.00398324	0.071455	-2.46961
Armcx2	0.699884	5.71968	2.98182	0.00401108	0.0718414	-2.46798
Olfr665	-2.28526	-1.01314	-2.98165	0.00401294	0.0718414	-1.96683
Erich2	-2.13751	-0.766046	-2.97988	0.00403343	0.0721348	-1.97092
Efemp2	-0.988485	7.58197	-2.97464	0.00409462	0.073155	-2.50814
Ifi44	-1.618	5.03818	-2.97272	0.00411722	0.0734124	-2.35891
Baiap2	0.835428	5.37477	2.97271	0.00411736	0.0734124	-2.48889
Gpr153	-1.09168	6.16625	-2.96854	0.00416682	0.0742191	-2.43438
Taco1	-1.14194	2.95441	-2.96752	0.004179	0.0743608	-2.0938
Narf	-0.727237	5.05083	-2.9664	0.00419245	0.0745249	-2.38928
Fam57b	1.90632	0.39192	2.96408	0.00422035	0.0749058	-2.11107
Ifit3b	-2.36701	4.55037	-2.96359	0.00422625	0.0749058	-2.17372
Aifm2	-0.883587	4.4553	-2.96356	0.00422663	0.0749058	-2.34281
Shroom3	1.33064	2.16997	2.96017	0.00426789	0.0755467	-2.25447
Arsb	-0.949613	6.48848	-2.95988	0.00427138	0.0755467	-2.48666
H2-Q7	-1.48221	4.44568	-2.95799	0.0042945	0.0758221	-2.37658
Bdkrb1	-1.96667	3.11386	-2.95791	0.00429555	0.0758221	-2.08482
Ssr3	-0.728796	8.80301	-2.95544	0.00432598	0.0762828	-2.5837
Calm1	0.594079	9.67611	2.95492	0.00433245	0.0762974	-2.55976
Cfi	1.26393	3.39296	2.95467	0.00433548	0.0762974	-2.37495
Cd8a	-2.82993	0.0107547	-2.95397	0.00434413	0.0763735	-2.03514
Zhx3	0.760794	4.8944	2.95355	0.00434937	0.0763894	-2.48672
E2f7	0.977299	2.62495	2.94847	0.00441294	0.077397	-2.33936
Hpse	-1.77317	5.71184	-2.94826	0.00441553	0.077397	-2.36591
Vstm4	0.902017	5.06021	2.94702	0.00443122	0.0775948	-2.50385
Tcf7l2	0.692014	4.16634	2.94261	0.00448729	0.0784355	-2.4569
Cfb	-1.50351	8.49538	-2.94234	0.00449072	0.0784355	-2.61208
Cbx6	0.803406	6.05226	2.94219	0.00449259	0.0784355	-2.5895
Colgalt1	-1.9874	7.71668	-2.94156	0.00450068	0.0784989	-2.53062
Rilpl1	0.620424	4.9231	2.94054	0.00451384	0.0786507	-2.52439
Ifi211	-1.00816	5.16323	-2.93863	0.00453847	0.0790016	-2.45651
Krt7	-2.41667	0.1958	-2.93753	0.00455274	0.0791718	-2.07447
Gm5431	-1.40026	3.75319	-2.93678	0.0045624	0.0792616	-2.26682
Col1a1	-1.55946	11.7291	-2.93576	0.00457564	0.0794132	-2.60775
Kif26a	1.26445	3.63057	2.93539	0.00458048	0.079419	-2.4429
Vcp	0.779372	7.864	2.93119	0.00463556	0.080295	-2.64273
Rgl3	1.90164	1.10093	2.92978	0.00465415	0.0805378	-2.30158
C530008M17Rik	-1.98158	1.98287	-2.92827	0.0046742	0.0807767	-2.12019
Smap2	0.563194	6.10472	2.92805	0.00467712	0.0807767	-2.62713
Sfn	2.33134	1.03398	2.9273	0.00468703	0.0808684	-2.28176
Wdr35	-0.935702	4.1624	-2.92482	0.00472023	0.0813615	-2.36421
Mthfd2	-1.5414	4.31044	-2.9241	0.00472979	0.0814467	-2.27558
Crhbp	-1.9658	-1.24911	-2.92355	0.00473726	0.0814957	-2.10447
Ikbip	-0.795042	6.38719	-2.92196	0.00475866	0.0817839	-2.59507
Fiz1	0.586834	4.48562	2.92128	0.00476785	0.0818579	-2.54715
Gmpr	0.819404	3.76654	2.92065	0.00477636	0.0818579	-2.50722
Samd9l	-1.15777	6.62299	-2.92061	0.0047769	0.0818579	-2.61167
Cxcr6	-3.40387	1.42532	-2.91756	0.00481837	0.0824882	-2.12322
Socs1	-1.88728	1.78578	-2.91614	0.00483783	0.082741	-2.14497
Dok5	-1.87125	0.877185	-2.90944	0.00493057	0.0842234	-2.15111
Clec2i	-2.03036	0.586776	-2.90919	0.00493407	0.0842234	-2.14815
Adamtsl2	2.142	2.16602	2.90875	0.00494019	0.0842462	-2.40853
Igfbp5	-1.96105	9.52625	-2.90713	0.00496281	0.0844675	-2.69879
3110062M04Rik	1.07778	2.58284	2.90675	0.00496815	0.0844675	-2.46976
Farp2	-1.26485	3.13902	-2.90675	0.00496817	0.0844675	-2.24848
Alcam	-1.36149	4.88948	-2.90645	0.00497234	0.0844675	-2.52112
Map6	-1.12491	4.51761	-2.90607	0.00497779	0.0844786	-2.42238
Zfp658	0.770573	3.05399	2.90538	0.00498745	0.084561	-2.47472
Myof	-1.92671	7.77783	-2.90387	0.00500877	0.0848409	-2.63693
Mfge8	1.057	8.34297	2.90163	0.00504063	0.0852986	-2.7115
Ifi27l2a	-1.44181	8.14349	-2.90042	0.00505794	0.0855092	-2.71802
Wipi1	-0.732128	6.39126	-2.89903	0.00507779	0.0857625	-2.65077
Rcn1	-0.97581	6.93693	-2.89515	0.00513369	0.0866237	-2.6892
Gcm1	-2.30395	-0.653583	-2.89418	0.00514772	0.0867134	-2.17348
Cthrc1	-1.94223	6.77472	-2.8941	0.00514886	0.0867134	-2.61276
4833439L19Rik	0.405847	6.39796	2.89345	0.00515832	0.0867898	-2.72057
Zfp212	0.538244	4.03767	2.8921	0.005178	0.0870379	-2.58414
Rprm	-1.85304	-0.802597	-2.89027	0.00520482	0.0874052	-2.18371
Asphd1	1.9136	-0.887369	2.88989	0.0052104	0.0874156	-2.2759
Zfp692	0.90005	3.30034	2.88899	0.0052236	0.0875537	-2.57103
C3ar1	-0.975546	8.27101	-2.88711	0.00525135	0.0879352	-2.75902
Dgkd	0.536816	6.59349	2.88599	0.0052679	0.0880455	-2.75372
Trim30d	-1.39661	5.12596	-2.88599	0.00526794	0.0880455	-2.53313
Osbpl7	0.789069	3.34351	2.88532	0.00527785	0.0881276	-2.54687
Vamp3	0.44614	7.10778	2.88455	0.00528929	0.0882349	-2.76264
Fcgr3	-1.96907	7.71636	-2.8841	0.00529602	0.0882637	-2.7005
Shroom4	1.24534	4.82134	2.88324	0.0053089	0.0883857	-2.68812
Notch2	-0.78565	6.57082	-2.88294	0.00531338	0.0883857	-2.7074
Sgms2	-2.36519	4.1417	-2.88205	0.00532661	0.0885223	-2.30685
Npm1	-0.656172	8.33675	-2.88075	0.00534622	0.0887644	-2.7767
Fzd7	-0.69902	5.1399	-2.87935	0.0053673	0.0890305	-2.60817
Plekhb2	-0.706637	6.40698	-2.87694	0.00540374	0.0895506	-2.72562
Itga1	1.07279	7.24025	2.87632	0.00541325	0.089582	-2.78461
Cgrrf1	0.738987	4.27936	2.87615	0.00541581	0.089582	-2.66115
Car7	1.46936	0.00835012	2.87545	0.00542639	0.0896729	-2.31446
9230110C19Rik	-1.34471	1.57945	-2.87458	0.00543975	0.0898094	-2.25291
Taf10	0.537137	3.57332	2.8723	0.00547472	0.0901949	-2.59701
Mdga1	-2.23559	3.76954	-2.87227	0.0054751	0.0901949	-2.32532
Fam109a	0.854858	3.68914	2.87183	0.00548188	0.0901949	-2.61929
Samhd1	-0.739521	7.24079	-2.87141	0.00548829	0.0901949	-2.7816
Bmp6	1.14862	2.74291	2.87114	0.00549254	0.0901949	-2.5478
Prkg2	-1.62925	3.50128	-2.87106	0.00549382	0.0901949	-2.3224
Lcat	1.03436	1.23051	2.87035	0.00550466	0.090268	-2.38848
Eif2d	-0.665183	4.85207	-2.87009	0.00550871	0.090268	-2.59997
Tnfsf8	-2.01636	2.61636	-2.86977	0.00551364	0.090268	-2.29166
Sfr1	-0.648376	6.8285	-2.86741	0.00555034	0.0907843	-2.7701
Tspan32	-1.80129	3.42504	-2.86667	0.00556188	0.0908887	-2.35462
Ccl2	-1.41546	6.42008	-2.86562	0.00557828	0.0909408	-2.72156
Palm	1.04913	5.22147	2.86551	0.00558	0.0909408	-2.74646
Nos3	0.967242	5.09574	2.86524	0.0055842	0.0909408	-2.75361
Cask	-1.04406	5.99058	-2.86504	0.00558736	0.0909408	-2.70276
Timm23	-1.34552	6.32513	-2.86481	0.00559088	0.0909408	-2.65523
Ssr1	-0.724484	7.93085	-2.86414	0.00560142	0.0910282	-2.81466
Hspa9	-0.427133	7.75414	-2.86376	0.00560734	0.0910404	-2.81641
Barx2	-2.55642	1.6558	-2.86338	0.00561333	0.0910537	-2.26037
Flt3	-1.77024	2.7755	-2.86197	0.00563562	0.091244	-2.34152
Armcx1	0.847798	4.31061	2.86173	0.00563938	0.091244	-2.70251
Mri1	1.01187	3.17679	2.86165	0.00564059	0.091244	-2.61452
Mapkapk3	-1.28898	4.38103	-2.85651	0.00572246	0.0924833	-2.48507
Timmdc1	-0.718817	4.12401	-2.85531	0.00574171	0.0927094	-2.56274
Aff3	-1.91387	2.41339	-2.85475	0.00575063	0.0927684	-2.3022
Gm266	-2.24107	-0.960067	-2.85321	0.00577542	0.0930584	-2.2688
Rad51ap1	0.964567	2.812	2.85274	0.00578312	0.0930584	-2.60148
Sod3	-1.36255	8.04374	-2.85265	0.00578446	0.0930584	-2.8263
Dok1	-0.844246	6.08036	-2.8503	0.00582255	0.0935858	-2.75405
Tmem170	0.837884	2.63597	2.84994	0.0058285	0.093596	-2.56942
Sgms1	0.778612	5.03277	2.84848	0.00585223	0.0938915	-2.77901
Bgn	-0.823156	12.1992	-2.84774	0.00586439	0.094001	-2.81301
Ttpa	1.69172	-0.436717	2.84634	0.0058874	0.0942111	-2.38277
Lmx1b	-2.08624	-0.636848	-2.84629	0.00588819	0.0942111	-2.2846
Hrasls	-2.60821	0.379053	-2.8454	0.00590292	0.0943611	-2.29087
Fn1	-2.53288	11.7224	-2.84278	0.00594618	0.0949663	-2.8579
Nectin4	-1.3414	3.66206	-2.84245	0.00595157	0.0949663	-2.45123
Lrfn2	1.96694	-1.55786	2.8408	0.00597908	0.0953191	-2.32438
Copb2	-0.420461	8.12081	-2.83972	0.00599717	0.0955209	-2.88046
Zfp58	0.70274	2.90062	2.83793	0.00602719	0.0959123	-2.64737
Slc19a2	-0.894369	3.39934	-2.83736	0.00603672	0.0959773	-2.49391
Cables2	0.630722	4.34776	2.83668	0.00604815	0.096043	-2.74812
Hs6st2	-1.7223	5.87199	-2.83647	0.00605176	0.096043	-2.67284
Ptgs2	-3.14906	6.12868	-2.8333	0.00610538	0.0968068	-2.55254
Slc2a1	-2.68885	5.29148	-2.8313	0.0061395	0.097178	-2.55846
Ddah1	-1.05624	6.94095	-2.83128	0.00613982	0.097178	-2.8407
S1pr1	0.730706	6.85353	2.83021	0.0061581	0.0973798	-2.9015
Eif2ak2	-0.683558	6.17259	-2.82914	0.00617634	0.0975806	-2.83722
Stk17b	-0.955864	6.7988	-2.82759	0.00620303	0.0978385	-2.85575
Dhrs7	-1.3074	4.90375	-2.82709	0.00621181	0.0978385	-2.60246
Dennd2d	-1.30509	2.38792	-2.82693	0.00621443	0.0978385	-2.40985
Slc10a2	-1.94231	0.669871	-2.82618	0.00622738	0.0978385	-2.34332
Itgb2	-2.00848	7.39059	-2.82613	0.00622839	0.0978385	-2.81214
Prkcg	1.16186	2.41054	2.82578	0.00623447	0.0978385	-2.65052
Id2	-1.0823	6.3794	-2.82565	0.0062367	0.0978385	-2.83813
Fam185a	-0.91865	2.34567	-2.82556	0.00623817	0.0978385	-2.44551
Tbkbp1	0.772586	4.60013	2.82517	0.00624499	0.0978385	-2.8097
Fhl1	-1.56678	7.38541	-2.82498	0.0062482	0.0978385	-2.86389
Rnd3	-1.14227	6.65548	-2.82362	0.00627194	0.098123	-2.82273
Ctss	-0.899617	10.3638	-2.82194	0.00630122	0.0984936	-2.9052
Trim62	0.687859	2.84122	2.82136	0.00631136	0.0985538	-2.65426
Arhgap27	0.887883	4.93305	2.82089	0.00631966	0.0985538	-2.85467
Ankrd10	0.945089	4.25835	2.82063	0.00632415	0.0985538	-2.81682
Tmem136	1.09872	2.2806	2.82023	0.00633118	0.0985538	-2.61963
Napsa	-1.50425	4.32978	-2.82013	0.00633304	0.0985538	-2.62574
Ehd3	1.06727	5.45326	2.8197	0.00634063	0.0985757	-2.85981
Tmem131l	0.608482	4.79418	2.81941	0.00634566	0.0985757	-2.83435
Glp1r	-2.70011	1.62516	-2.81909	0.00635124	0.0985757	-2.35794
Stx11	-1.27772	3.91597	-2.81632	0.00640032	0.0992501	-2.62228
Thbs3	-1.56219	6.48446	-2.81514	0.00642135	0.0994885	-2.79479
Mettl24	-1.97319	-0.250244	-2.81208	0.006476	0.100247	-2.36662
Chrd	-1.78348	2.314	-2.81125	0.00649094	0.100365	-2.40457
Gfpt1	-0.757638	6.34093	-2.81102	0.006495	0.100365	-2.87666
Tinagl1	1.0785	4.96989	2.81069	0.00650096	0.100369	-2.88935
Msh2	0.57068	4.14328	2.80791	0.00655125	0.101057	-2.80718
Pter	-1.11092	3.62388	-2.80562	0.00659276	0.101608	-2.5261
Wwtr1	0.822912	7.51041	2.80444	0.00661443	0.101853	-2.96666
Ifi204	-0.90398	6.77721	-2.80378	0.00662646	0.101949	-2.92832
Gmppb	-1.41006	4.63441	-2.80024	0.0066916	0.102862	-2.62907
Htra3	-1.42237	7.27	-2.79928	0.00670945	0.103046	-2.91618
Cldn15	1.06786	2.40389	2.7987	0.00672019	0.103064	-2.72305
Klrk1	-2.56498	1.55649	-2.79848	0.00672423	0.103064	-2.41869
Plxnc1	-0.892661	5.57605	-2.79782	0.00673663	0.103064	-2.86054
Vwa1	0.745747	6.3192	2.79774	0.00673798	0.103064	-2.96898
Sirpb1c	-1.82531	5.29609	-2.79764	0.00673991	0.103064	-2.73773
Pcdhb20	0.939736	2.47045	2.79676	0.00675636	0.103089	-2.68609
Srsf6	0.618237	6.34279	2.79668	0.0067578	0.103089	-2.96757
Mmab	-1.13982	3.91183	-2.79661	0.00675908	0.103089	-2.58178
Gpr132	-2.08109	3.22605	-2.7923	0.00684002	0.104233	-2.49022
Nckap5l	1.06736	4.51618	2.79056	0.00687283	0.104643	-2.88644
Igdcc4	-2.12731	3.62557	-2.7888	0.00690622	0.10506	-2.51333
Pnck	-1.76093	0.844907	-2.78769	0.00692739	0.105292	-2.43422
Arcn1	-0.606689	8.06122	-2.7866	0.00694828	0.105493	-3.01202
Casz1	1.47294	0.951102	2.78612	0.00695753	0.105493	-2.6045
Neto2	-1.85789	0.842335	-2.78606	0.00695859	0.105493	-2.43378
Ctnnd2	-2.0578	0.326336	-2.7856	0.00696744	0.105536	-2.43142
Epb41l2	-0.5699	8.01619	-2.78465	0.00698572	0.105722	-3.0163
Mmp9	-2.83122	7.4213	-2.7827	0.00702333	0.1062	-2.83757
Itga11	-1.37463	6.31089	-2.78203	0.0070362	0.106303	-2.86295
Tnip3	-2.48285	1.67677	-2.78107	0.0070549	0.106406	-2.45508
Epb41	1.17424	4.62032	2.7808	0.00706016	0.106406	-2.92987
Gpr141	-2.53853	1.85454	-2.78075	0.00706115	0.106406	-2.46488
Gnat1	1.75755	-1.45426	2.7796	0.00708358	0.106615	-2.47421
Ripk3	-0.688247	5.87429	-2.77942	0.00708707	0.106615	-2.92731
B3galt2	-3.04973	1.06366	-2.77888	0.00709745	0.10668	-2.4466
Prrx2	-2.76263	4.13479	-2.77784	0.00711778	0.106894	-2.52548
Ddc	-2.3179	-0.673251	-2.77663	0.00714153	0.10716	-2.44434
Trpm6	-2.18888	0.908492	-2.77356	0.00720213	0.107977	-2.45859
Ahnak	-0.748339	9.76287	-2.77011	0.0072706	0.108509	-3.04694
Cd53	-0.976056	8.07668	-2.76996	0.00727355	0.108509	-3.05167
Plekha4	-2.03356	3.62932	-2.76994	0.00727401	0.108509	-2.54352
Dmp1	1.48668	2.12561	2.7698	0.00727675	0.108509	-2.76518
Gemin2	-1.09543	2.90624	-2.76964	0.00727994	0.108509	-2.57852
Vtcn1	-2.38018	-0.755154	-2.76961	0.00728065	0.108509	-2.46057
Slc29a1	0.86794	7.18582	2.7696	0.00728075	0.108509	-3.05308
Gypc	-0.685178	4.94483	-2.76867	0.00729945	0.108696	-2.86455
Cdan1	0.63167	3.95396	2.76789	0.00731511	0.108837	-2.8858
Myo1b	0.894235	6.74803	2.76706	0.00733175	0.108993	-3.05712
Dpep2	-1.16105	5.23239	-2.7657	0.00735907	0.109306	-2.90649
Cdc25a	0.524008	3.82283	2.7652	0.00736918	0.109364	-2.87908
Tnfsf15	-1.73058	-0.14444	-2.76363	0.00740102	0.109744	-2.47871
Iffo2	0.549257	5.18584	2.76254	0.00742314	0.10998	-2.99287
Pfkp	-1.4625	5.82254	-2.7621	0.00743216	0.110021	-2.86375
Grk5	0.551673	4.96254	2.76065	0.00746164	0.110365	-2.9884
Bmp1	-0.778004	8.58933	-2.7596	0.00748313	0.110571	-3.0799
Pcdh1	0.986302	6.15792	2.75936	0.00748815	0.110571	-3.06395
Pigq	0.483834	5.83202	2.75879	0.00749982	0.110651	-3.03838
Lamc1	0.740933	8.96891	2.75724	0.0075317	0.111028	-3.06969
Gclm	0.841655	4.56435	2.75654	0.00754621	0.111149	-2.96881
Sugct	-1.34175	1.51856	-2.75577	0.00756211	0.11129	-2.52867
Ptgis	-2.31923	4.24813	-2.75534	0.00757088	0.111326	-2.65841
Il7r	-2.23207	4.30516	-2.75432	0.00759206	0.11153	-2.7623
Rhoq	-0.768882	7.13211	-2.75406	0.00759744	0.11153	-3.05757
Pycr1	-1.13428	3.74823	-2.75281	0.00762347	0.111724	-2.70702
Exoc6b	0.431385	5.58313	2.75253	0.00762931	0.111724	-3.03728
BC028528	0.679754	5.37347	2.75252	0.00762966	0.111724	-3.04548
Ngf	1.32057	2.14877	2.75149	0.00765103	0.111944	-2.79463
Cdhr4	1.76643	-0.495052	2.75042	0.0076735	0.11218	-2.58451
Rgs18	-1.78516	3.16158	-2.74938	0.00769541	0.112407	-2.61184
Mdh2	-0.958242	6.99288	-2.748	0.00772431	0.112735	-3.06229
Ramp2	0.858747	4.67329	2.74713	0.00774281	0.112912	-3.02242
Agt	1.24329	2.30394	2.74545	0.00777834	0.113249	-2.81795
Gm13306	1.976	-0.651595	2.7454	0.00777932	0.113249	-2.60199
Dnah3	1.89942	-1.36405	2.74485	0.00779114	0.113249	-2.56376
Dkk3	-1.06033	7.34033	-2.74482	0.00779167	0.113249	-3.07526
Magix	1.92741	-0.522135	2.74415	0.00780597	0.113364	-2.64325
Slc22a5	0.482371	4.32268	2.74321	0.00782604	0.113561	-2.97801
Nat8l	1.14924	1.61861	2.7419	0.00785409	0.113875	-2.76748
Pitpna	0.578895	7.87129	2.74054	0.00788326	0.114204	-3.12449
Sqle	-0.782497	3.96371	-2.7347	0.00800963	0.115939	-2.86698
Prnd	-1.29728	5.82154	-2.73431	0.00801811	0.115966	-2.99438
Arl5b	0.925192	4.83637	2.73353	0.00803534	0.11612	-3.05891
Zfp467	0.777997	4.22448	2.73047	0.00810245	0.116994	-3.02305
Ifih1	-1.03303	5.51017	-2.72989	0.00811527	0.117083	-3.00963
Lor	2.24344	-1.2182	2.72884	0.00813843	0.117142	-2.61579
Tm4sf1	0.667781	6.90897	2.72873	0.00814085	0.117142	-3.15181
Hcn4	-1.98664	0.662137	-2.72823	0.00815197	0.117142	-2.56203
Ubqln4	0.434016	5.16901	2.72821	0.00815231	0.117142	-3.0711
Gys1	-0.899923	5.28314	-2.72778	0.00816188	0.117142	-3.01238
Spns3	-2.0024	0.45705	-2.72769	0.00816386	0.117142	-2.56442
Olfml3	-1.88377	7.11799	-2.7276	0.00816586	0.117142	-2.9864
Dab2ip	0.685194	5.86489	2.72717	0.00817538	0.117183	-3.11684
Plppr2	-1.4109	3.2358	-2.72567	0.0082089	0.117495	-2.66352
Coro7	0.607308	5.55635	2.7256	0.00821054	0.117495	-3.1177
Rab38	-1.9344	2.12312	-2.72523	0.00821868	0.117516	-2.59347
F2r	1.03162	7.47934	2.72487	0.00822683	0.117538	-3.16148
Agpat2	-3.18133	2.59794	-2.7242	0.00824182	0.117656	-2.59782
Selenos	-0.572084	6.22767	-2.72315	0.00826534	0.117897	-3.10062
Eml4	0.537073	5.8241	2.72239	0.00828232	0.118043	-3.1296
Tiam2	-1.77186	3.32271	-2.7208	0.00831812	0.118458	-2.65653
CT009512.1	1.64276	-0.572692	2.71949	0.00834783	0.118785	-2.64249
Col24a1	-2.6924	2.79446	-2.71872	0.00836513	0.118935	-2.62485
Efcab1	-2.05474	0.13266	-2.71809	0.00837957	0.119044	-2.58168
AI464131	-1.57412	3.07662	-2.71685	0.00840785	0.119334	-2.67231
Pbp2	-2.15779	0.335702	-2.7166	0.00841357	0.119334	-2.58174
Nmi	0.908333	4.73121	2.71483	0.00845392	0.11981	-3.10318
Lman1	-0.634501	7.31306	-2.71355	0.00848323	0.120129	-3.17424
Ifi209	-2.34458	2.43964	-2.71244	0.00850882	0.120395	-2.65737
Pdlim4	-0.80188	5.46607	-2.71164	0.00852739	0.120561	-3.06352
Micu2	-1.23101	6.09075	-2.71036	0.0085569	0.120881	-3.0228
Ptprb	1.2566	7.35013	2.70974	0.00857138	0.120988	-3.19772
Arxes2	-2.12444	3.32307	-2.70909	0.0085863	0.121102	-2.67364
Asphd2	-2.36917	1.90022	-2.70804	0.00861081	0.12135	-2.61794
Ldoc1l	-0.889897	2.89233	-2.70722	0.00862996	0.121523	-2.76644
Iqgap2	-1.05237	5.42842	-2.70642	0.00864863	0.121689	-3.03967
Oas1a	-1.53197	6.05254	-2.70525	0.00867602	0.121977	-3.10094
Gla	-1.11608	5.58111	-2.70467	0.00868975	0.122072	-3.06213
Tomm34	0.590758	5.07969	2.70409	0.00870334	0.122166	-3.13246
Ckap4	-0.762826	7.51578	-2.7037	0.00871246	0.122196	-3.19561
Cd93	0.816587	9.10802	2.70301	0.00872869	0.122327	-3.19685
Rnf144b	0.776817	5.0735	2.70206	0.00875128	0.122546	-3.16239
Rbpj	-0.679015	7.18939	-2.70133	0.00876847	0.122623	-3.20127
Wnt11	-3.12486	2.57575	-2.70124	0.00877069	0.122623	-2.63373
Dock2	-0.837096	6.45971	-2.70006	0.00879854	0.122914	-3.16642
Ggta1	0.571272	7.13321	2.69965	0.00880834	0.122954	-3.22427
Onecut1	-2.37805	-1.09324	-2.69861	0.00883316	0.123011	-2.61988
AI846148	0.69306	4.19733	2.69845	0.00883695	0.123011	-3.06916
Pigs	-0.694513	6.37521	-2.69832	0.00883998	0.123011	-3.15813
Foxn3	0.629643	5.83448	2.69831	0.00884037	0.123011	-3.1876
Ptafr	-1.0233	6.11071	-2.69774	0.00885386	0.123022	-3.13933
6330409D20Rik	1.61697	-0.733431	2.69769	0.00885516	0.123022	-2.6786
Herpud1	-0.551564	6.5731	-2.69593	0.00889732	0.123511	-3.18325
Ifi206	-2.61096	-0.267181	-2.69248	0.00898045	0.124502	-2.63713
Ret	-1.84956	2.65049	-2.69238	0.00898286	0.124502	-2.70596
Sept1	-1.78376	1.94817	-2.69152	0.00900376	0.124664	-2.68342
Zmym5	0.54212	4.72275	2.69111	0.0090136	0.124664	-3.13449
Zic3	-2.3725	-0.605516	-2.69103	0.00901575	0.124664	-2.63586
Tgm2	-0.828089	7.68933	-2.68767	0.00909765	0.125697	-3.24362
Olfr149	1.57307	-0.961126	2.68632	0.0091309	0.126058	-2.70348
Tnfsf11	-2.04809	2.65166	-2.68457	0.00917393	0.126553	-2.70371
Olfr229	1.69733	-1.90106	2.68374	0.00919436	0.126735	-2.67777
Ccdc60	1.38524	0.435582	2.68205	0.00923639	0.127016	-2.8007
Arhgef12	0.712519	6.97527	2.68185	0.00924121	0.127016	-3.26611
Siae	-0.874269	5.24483	-2.68185	0.00924134	0.127016	-3.07035
S1pr2	-0.640345	6.06724	-2.68155	0.00924884	0.127016	-3.18891
Bcl2l14	-1.88778	0.457142	-2.68137	0.00925311	0.127016	-2.67028
Tox3	1.93003	-1.53709	2.68118	0.009258	0.127016	-2.70312
Clcc1	-0.543251	5.56899	-2.68026	0.00928089	0.127231	-3.16518
Gprc5c	0.959951	3.84395	2.67787	0.00934073	0.127952	-3.09614
Vps33a	0.38564	5.8525	2.67738	0.0093531	0.128022	-3.23858
Hdlbp	-0.497062	9.1165	-2.67631	0.00937988	0.12803	-3.27967
Sorbs2	0.990488	4.96484	2.67631	0.00938001	0.12803	-3.21018
Grhpr	-1.13983	3.54701	-2.67628	0.00938068	0.12803	-2.92927
Cxcl10	-2.58029	4.61571	-2.6762	0.00938275	0.12803	-2.84757
Slc6a4	1.52618	0.45957	2.67464	0.00942214	0.128457	-2.79991
Glis3	-0.998255	4.2813	-2.67438	0.00942864	0.128457	-3.04278
Pik3ca	0.405905	6.34404	2.67409	0.00943603	0.128458	-3.26521
Rnf215	0.453548	4.91632	2.6732	0.0094586	0.128666	-3.18512
Iglc2	-2.02985	-1.23894	-2.67248	0.00947692	0.128816	-2.67649
Rnf217	-0.981639	3.99367	-2.67172	0.00949636	0.128981	-2.93037
Enpp3	-1.56072	3.19123	-2.67111	0.00951191	0.129045	-2.80238
Slc6a6	-1.02321	8.55744	-2.67096	0.00951574	0.129045	-3.29543
Mrps22	-1.01546	3.65736	-2.66972	0.00954743	0.129375	-2.88955
Ly6c2	-2.01234	3.79794	-2.6691	0.00956331	0.129491	-2.81102
Ccdc90b	-1.13086	4.8125	-2.66768	0.00959964	0.129883	-2.99813
H2-T24	-1.7034	3.85159	-2.66706	0.00961559	0.129999	-2.90311
Hspa2	-1.31145	3.87792	-2.66675	0.00962371	0.130009	-2.86076
Steap2	-1.85335	5.1868	-2.66459	0.00967957	0.130537	-3.01885
H2-Q6	-1.1597	6.25164	-2.66449	0.00968223	0.130537	-3.21496
Zc3hav1	-0.575367	6.42132	-2.66438	0.00968506	0.130537	-3.25862
Nts	-2.54018	0.633319	-2.66355	0.00970644	0.130717	-2.70477
Wls	-0.72927	7.22378	-2.66329	0.00971325	0.130717	-3.2842
Maea	-0.569489	6.70084	-2.66187	0.00975032	0.131116	-3.27495
Aplp1	0.954254	3.55858	2.66063	0.00978268	0.131414	-3.12685
Adgrg2	-1.87077	2.53739	-2.66045	0.00978744	0.131414	-2.77065
Iqgap1	-0.586396	9.13996	-2.65923	0.00981938	0.131743	-3.32016
Pla2g4a	-1.08957	6.49035	-2.65813	0.00984825	0.132029	-3.2253
Atp5b	-0.959002	9.14084	-2.65777	0.00985774	0.132048	-3.32685
Ucn2	-2.23371	-0.412524	-2.65751	0.0098646	0.132048	-2.71259
Pno1	-1.02043	4.85906	-2.65676	0.00988461	0.132215	-3.05698
Eda2r	-1.93265	3.60296	-2.65378	0.00996342	0.133168	-2.82039
Enpp1	-1.32873	6.82394	-2.65346	0.00997193	0.133181	-3.23183
Pkm	-0.744882	10.0497	-2.6525	0.00999774	0.133424	-3.3255
Selenbp2	-1.92562	-0.016821	-2.65076	0.0100443	0.133945	-2.73008
Iglon5	-1.75251	1.2637	-2.64941	0.0100806	0.134326	-2.75722
Fam219b	0.458808	4.62723	2.64896	0.0100926	0.134386	-3.22449
Cops2	-0.637622	6.85632	-2.6486	0.0101022	0.134411	-3.3132
Pde3a	0.74045	5.19654	2.6472	0.0101402	0.134815	-3.25467
Shd	1.74876	-0.747958	2.64677	0.0101516	0.134865	-2.80183
Gm20498	-2.82236	1.07445	-2.64517	0.0101951	0.13534	-2.74788
Ahr	0.876416	5.23402	2.64472	0.0102075	0.135367	-3.28447
Tpst1	-0.857055	5.15644	-2.64429	0.0102191	0.135367	-3.15841
Med22	0.444743	6.12234	2.64387	0.0102306	0.135367	-3.32819
Vamp2	0.501628	5.72428	2.64375	0.0102338	0.135367	-3.31115
Rlf	-1.29174	5.54568	-2.64367	0.0102359	0.135367	-3.12063
Tsku	-1.02014	5.28734	-2.64341	0.0102432	0.135367	-3.15966
L3hypdh	-0.994574	4.0068	-2.64156	0.0102937	0.135932	-3.00296
Cd274	-1.46203	4.6428	-2.63931	0.0103555	0.136605	-3.11031
Atox1	1.2309	7.0704	2.63915	0.0103601	0.136605	-3.36767
Bspry	1.39926	-0.307123	2.63875	0.0103711	0.136648	-2.85953
Clmp	-0.908111	5.93672	-2.63838	0.0103813	0.13668	-3.26222
Gpr35	-1.02494	5.03649	-2.63686	0.0104234	0.137132	-3.20838
Spp1	-1.37639	11.3071	-2.6359	0.0104499	0.137377	-3.3559
Slfn9	-0.798355	5.33022	-2.63539	0.0104642	0.137463	-3.23392
Kcng2	1.32887	1.17018	2.63492	0.0104773	0.137532	-2.94908
Mcph1	-1.05811	3.01934	-2.63307	0.0105291	0.138109	-2.90388
Cd80	-1.2953	2.36104	-2.63253	0.0105441	0.1382	-2.8776
Slc40a1	1.29621	4.35432	2.63202	0.0105585	0.1382	-3.29509
Wdr77	0.528958	5.21073	2.63198	0.0105595	0.1382	-3.30177
Dusp9	-1.81741	1.24591	-2.63035	0.0106055	0.138698	-2.79267
Fbxo9	0.496501	4.62723	2.62992	0.0106175	0.138752	-3.27129
Ero1l	-1.15665	6.82532	-2.62916	0.0106389	0.138863	-3.3438
Mab21l1	-1.81276	-0.14471	-2.62906	0.0106417	0.138863	-2.77816
L1cam	-1.86642	2.85293	-2.62752	0.0106855	0.139259	-2.86719
Soat1	-0.751913	7.17816	-2.6271	0.0106973	0.139259	-3.37817
F2rl3	0.950037	2.82272	2.62702	0.0106996	0.139259	-3.13506
Mlst8	0.524573	4.19335	2.62687	0.0107037	0.139259	-3.26098
Cbwd1	-1.01634	3.55264	-2.62393	0.0107877	0.140175	-2.9803
Map3k11	0.726761	5.8149	2.62359	0.0107975	0.140175	-3.37596
Nckap1	0.527515	7.2144	2.62357	0.010798	0.140175	-3.40587
Lynx1	-0.886595	5.10084	-2.62228	0.0108349	0.140551	-3.20241
Mfsd2b	1.73771	-1.41177	2.62174	0.0108504	0.140577	-2.83451
Cd7	-2.55126	1.37325	-2.62153	0.0108567	0.140577	-2.81068
Arhgef26	-2.10589	2.8373	-2.62119	0.0108664	0.140577	-2.86655
Ccdc86	-1.11806	4.37314	-2.6211	0.0108688	0.140577	-3.07126
Atp2a3	0.792547	3.77142	2.62044	0.0108881	0.140722	-3.25445
Abca7	0.721714	4.95349	2.61897	0.0109304	0.141166	-3.33708
Umps	-1.05158	4.84193	-2.6186	0.0109412	0.141202	-3.10504
Lrrc23	1.69478	-0.648808	2.61755	0.0109718	0.141493	-2.87214
Cfhr2	1.41537	-1.72393	2.61649	0.0110024	0.141784	-2.82458
Vasn	-0.823082	6.68176	-2.61461	0.0110574	0.142389	-3.36695
Rarres1	-2.25814	3.05417	-2.61345	0.0110914	0.142722	-2.86528
Clec1b	1.48902	0.135532	2.61281	0.0111101	0.142732	-2.97984
Cnnm4	-0.873702	3.80528	-2.61262	0.0111159	0.142732	-3.07288
Hapln4	-1.7812	-0.237088	-2.6126	0.0111165	0.142732	-2.81299
Plpp6	0.520625	4.03123	2.61215	0.0111296	0.142796	-3.26552
Uap1	-1.16511	6.45626	-2.61146	0.01115	0.142954	-3.34963
Sept5	-0.90969	5.5357	-2.61056	0.0111765	0.14319	-3.26723
Cox18	-1.12505	3.17071	-2.60962	0.0112045	0.143444	-2.95344
Tpd52l1	-1.66896	0.615659	-2.6084	0.0112404	0.143727	-2.82587
6430548M08Rik	0.762645	5.16694	2.60821	0.0112463	0.143727	-3.37666
Rac1	0.5531	8.39986	2.60804	0.0112511	0.143727	-3.43953
Cdk7	-0.477733	5.03484	-2.60649	0.0112975	0.144114	-3.28382
Hcfc1	0.440146	6.691	2.60648	0.0112977	0.144114	-3.43741
Trim46	0.872316	3.08508	2.60464	0.0113527	0.144679	-3.20731
Wnt5a	-2.13666	4.50199	-2.60445	0.0113585	0.144679	-3.034
Eno2	-1.47554	4.22581	-2.60385	0.0113765	0.14473	-3.16014
Ptpn7	-1.05159	3.83791	-2.60377	0.0113789	0.14473	-3.16839
Lmo4	-0.703771	5.50554	-2.60263	0.0114131	0.14506	-3.31757
Ptprn	-2.74662	3.33379	-2.60204	0.0114308	0.14518	-2.89499
Plxnb1	1.13597	3.78654	2.59961	0.0115046	0.146012	-3.26939
Ppm1d	0.575132	3.94222	2.59688	0.0115877	0.146961	-3.29629
Bptf	0.592984	6.25771	2.59641	0.011602	0.146977	-3.44974
Arhgap24	-0.815938	4.81565	-2.59629	0.0116057	0.146977	-3.26232
Pbx3	0.56766	3.81722	2.59559	0.0116269	0.147141	-3.2851
Adcy7	-1.03972	7.45353	-2.59347	0.011692	0.147768	-3.45147
Ovca2	0.753104	4.42779	2.59314	0.0117023	0.147768	-3.35499
Dclk2	1.40295	2.58623	2.59298	0.0117073	0.147768	-3.16502
Golt1b	-0.435508	5.96805	-2.59289	0.01171	0.147768	-3.39462
Fetub	-1.67999	-0.59566	-2.59233	0.0117273	0.147879	-2.85337
Tcf4	0.827909	7.83668	2.59203	0.0117365	0.147891	-3.47983
Clk4	0.668248	5.1511	2.59099	0.0117688	0.148091	-3.41664
Stat2	-0.717054	6.3906	-2.59097	0.0117692	0.148091	-3.43088
Zscan12	0.614539	3.00568	2.59034	0.0117887	0.14823	-3.23843
Gal	-1.90204	0.184929	-2.58978	0.0118061	0.148308	-2.86535
Aox1	0.912001	3.43994	2.58938	0.0118186	0.148308	-3.29627
Baalc	-1.72619	-0.433876	-2.58933	0.0118202	0.148308	-2.85973
Cdo1	-1.94622	4.41412	-2.58879	0.0118372	0.148415	-3.1358
Mpc1	-1.21268	5.8656	-2.58814	0.0118574	0.148563	-3.2936
Adam8	-2.10461	6.10233	-2.58754	0.0118759	0.148689	-3.29644
Glod4	-1.09562	5.60944	-2.58594	0.011926	0.14921	-3.32895
Atg10	-1.2199	3.15889	-2.58535	0.0119446	0.149255	-3.00087
Hdac9	0.882165	3.4701	2.58529	0.0119465	0.149255	-3.31987
Lemd3	0.661571	4.2765	2.58396	0.0119883	0.14967	-3.35695
Tnfrsf25	1.1225	1.0677	2.58288	0.0120224	0.149914	-3.07646
Araf	0.416398	5.81705	2.5828	0.0120248	0.149914	-3.45927
Insig1	-0.670579	5.42878	-2.58222	0.0120433	0.150038	-3.38362
Ormdl3	-0.576409	6.00896	-2.5812	0.0120756	0.150335	-3.41998
Lmtk3	1.61221	-1.2961	2.58018	0.012108	0.150632	-2.91981
Tgfb3	-1.15512	7.59321	-2.57788	0.0121811	0.151435	-3.47749
Dtnbp1	-0.764088	5.61655	-2.57709	0.0122064	0.151642	-3.393
Akap8l	0.625928	5.42445	2.5752	0.0122671	0.152289	-3.46353
Ugcg	-0.66923	7.40017	-2.57417	0.0123003	0.152593	-3.50497
Cxcl16	-0.787181	7.46515	-2.57345	0.0123234	0.152639	-3.51168
Lrrc1	1.07834	1.47894	2.57311	0.0123344	0.152639	-3.14915
Ostc	-0.598829	7.09182	-2.57311	0.0123346	0.152639	-3.50324
Dusp4	-1.80954	3.16588	-2.57285	0.0123429	0.152639	-3.00165
Bag2	-1.43761	2.89679	-2.57253	0.0123532	0.152639	-2.99932
Daxx	-0.71696	5.0775	-2.57235	0.012359	0.152639	-3.38074
Ddah2	0.618739	5.5471	2.57218	0.0123646	0.152639	-3.46859
1810055G02Rik	-0.801283	5.37674	-2.57137	0.0123908	0.152854	-3.37654
Gli3	-1.44416	4.11164	-2.57082	0.0124086	0.152967	-3.08958
Cxx1c	0.787691	3.95091	2.56993	0.0124377	0.153219	-3.35979
Mogat2	-2.21845	-0.758472	-2.56933	0.0124571	0.153273	-2.90023
Plek	-0.995438	8.17418	-2.56904	0.0124667	0.153273	-3.53553
Bcar1	0.786915	5.39893	2.56899	0.0124682	0.153273	-3.46612
Hnrnpk	-0.8105	9.04912	-2.56804	0.0124994	0.153549	-3.53812
Tcf7l1	0.928514	3.67011	2.56774	0.0125092	0.153562	-3.32962
Zgrf1	0.870524	2.83465	2.56633	0.0125553	0.154021	-3.28532
6720489N17Rik	-1.47424	2.62315	-2.566	0.0125661	0.154046	-2.99779
Fst	-1.50544	5.75342	-2.56537	0.0125871	0.154093	-3.32397
Phlpp1	0.691444	4.48858	2.56535	0.0125874	0.154093	-3.42791
Tmem121	-1.66215	0.0430719	-2.56468	0.0126096	0.154258	-2.91654
Dok6	-1.71576	-0.325579	-2.56402	0.0126314	0.154417	-2.91643
H2-M3	-0.683492	5.44006	-2.56329	0.0126555	0.154604	-3.43085
Fgf11	-1.39539	3.11133	-2.5628	0.0126718	0.154695	-3.03533
Fzd3	-2.1057	2.36574	-2.56139	0.0127186	0.15516	-2.96015
Sh3glb2	0.680118	5.08016	2.56091	0.0127344	0.155175	-3.47158
Syde2	-1.98284	2.46633	-2.56082	0.0127374	0.155175	-2.97242
Rwdd3	-1.51477	1.52358	-2.55997	0.012766	0.155415	-2.96116
Stat1	-0.741907	7.33824	-2.55916	0.0127927	0.155633	-3.54706
Mctp2	-2.08236	2.4337	-2.55864	0.0128101	0.155732	-2.98466
Ddost	-0.422021	7.84504	-2.55828	0.0128224	0.155732	-3.56036
Nucb2	-0.647811	6.46927	-2.55793	0.012834	0.155732	-3.50629
Dtwd2	1.17775	1.04551	2.55786	0.0128363	0.155732	-3.12898
Ncam1	-1.33064	6.07143	-2.55634	0.0128872	0.15624	-3.41383
Tstd2	0.521052	5.08416	2.55585	0.0129039	0.15624	-3.48316
Ccl7	-1.57394	6.67708	-2.55582	0.0129047	0.15624	-3.46675
Sncg	1.2702	4.86294	2.55553	0.0129148	0.156252	-3.49865
Cx3cr1	1.11693	7.7325	2.55527	0.0129235	0.156252	-3.5575
Mtfr1l	-1.08391	5.71108	-2.55298	0.013001	0.157063	-3.36238
Timp2	-0.793996	9.54375	-2.55276	0.0130083	0.157063	-3.56874
Fryl	0.73223	5.37741	2.55205	0.0130323	0.157244	-3.51403
Nxf1	0.912764	7.35912	2.55114	0.0130634	0.157512	-3.57626
Wipi2	0.396416	5.76434	2.55077	0.0130759	0.157555	-3.52691
Svip	-1.22703	2.98188	-2.54961	0.0131156	0.157727	-3.07265
Uox	-1.94563	-0.261602	-2.54961	0.0131156	0.157727	-2.94642
B3gnt3	0.587566	5.71263	2.54957	0.013117	0.157727	-3.53469
Gpr18	-1.82899	2.03351	-2.54892	0.013139	0.157883	-2.99973
Siglech	-2.20037	2.32911	-2.54792	0.0131735	0.158045	-3.0189
Sf3b6	-0.811865	5.83163	-2.54783	0.0131763	0.158045	-3.47023
Faf2	-0.504821	6.10509	-2.54754	0.0131865	0.158045	-3.51181
Cd24a	1.89124	8.74873	2.54727	0.0131957	0.158045	-3.54315
Dsg1a	3.04406	-0.964265	2.54722	0.0131973	0.158045	-3.03099
Fbln5	-1.00321	6.88308	-2.54635	0.0132271	0.158272	-3.52329
Acsl1	-1.09163	5.77214	-2.54615	0.0132342	0.158272	-3.43997
Acat2	-0.599589	4.80841	-2.54406	0.0133063	0.158996	-3.4076
Git1	0.668787	6.31643	2.54387	0.0133129	0.158996	-3.57558
Fli1	0.537029	5.58639	2.54237	0.0133651	0.159512	-3.54962
Npepps	-0.618358	5.69794	-2.5419	0.0133815	0.159599	-3.49353
Bnip2	0.418307	7.60615	2.54076	0.013421	0.159962	-3.60246
Galnt10	0.732872	6.08878	2.54007	0.0134451	0.160141	-3.56822
Slco5a1	-1.95149	1.83098	-2.53881	0.0134893	0.160559	-3.01025
Cd300e	-2.63021	1.24826	-2.53799	0.0135178	0.16074	-2.98729
Slit3	-1.15419	8.12995	-2.53765	0.0135298	0.16074	-3.58759
Mmd	0.75413	5.49875	2.5376	0.0135318	0.16074	-3.55896
Snx15	0.617392	3.74931	2.53649	0.0135707	0.16101	-3.4199
Gm4841	-1.49318	0.737616	-2.53634	0.0135759	0.16101	-2.99493
Gusb	-1.01634	7.89828	-2.53617	0.013582	0.16101	-3.60555
St6galnac6	-0.968316	5.23089	-2.53473	0.0136329	0.161504	-3.38521
Shroom2	1.94575	2.36553	2.53352	0.0136756	0.161902	-3.30039
Ly6a	-1.20928	9.1621	-2.5329	0.0136979	0.162034	-3.62102
Dbt	0.621419	4.57631	2.53269	0.0137052	0.162034	-3.50171
Copz2	-0.743174	5.65769	-2.5319	0.0137332	0.162256	-3.47379
Gm525	-1.5719	-0.828969	-2.53058	0.0137806	0.162707	-2.98474
Arl1	-0.485394	7.82266	-2.52966	0.0138134	0.162985	-3.62511
Atp13a3	-1.22738	6.57456	-2.52793	0.0138755	0.163608	-3.51377
Pcdh19	0.840104	5.4081	2.52693	0.0139113	0.16392	-3.56263
Mthfd1l	-0.888751	4.43713	-2.52614	0.01394	0.164149	-3.38126
Midn	0.595562	6.2142	2.52501	0.0139809	0.164452	-3.61358
Mtcl1	1.10743	2.05886	2.52489	0.0139852	0.164452	-3.30185
Il11	-2.50469	2.50364	-2.52465	0.0139937	0.164452	-3.03932
Chl1	-1.87835	6.10857	-2.52438	0.0140035	0.164457	-3.47677
Lgals9	-0.564617	7.98076	-2.52359	0.0140322	0.164609	-3.64108
Grsf1	-0.440696	5.96488	-2.52351	0.0140351	0.164609	-3.55982
Chst3	0.924377	2.07675	2.523	0.0140537	0.164716	-3.33044
Gid4	0.409097	5.18124	2.52275	0.0140629	0.164716	-3.55502
Btla	-1.65465	2.32326	-2.52189	0.014094	0.164896	-3.08067
Pcdhb8	1.45501	0.748719	2.52181	0.014097	0.164896	-3.14411
Smim12	0.564022	4.20396	2.52041	0.0141483	0.165056	-3.50082
Lrp4	1.06924	5.1402	2.52002	0.0141624	0.165056	-3.55594
Ago3	0.68234	5.1717	2.51973	0.014173	0.165056	-3.57873
Dusp14	-1.57166	1.62213	-2.51968	0.0141749	0.165056	-3.04216
Cdon	-1.57788	5.22129	-2.51962	0.014177	0.165056	-3.29034
Ano6	0.371059	7.48948	2.51934	0.0141873	0.165056	-3.65151
Mxi1	-0.92041	5.27742	-2.51916	0.014194	0.165056	-3.461
Actn1	-0.765657	8.00377	-2.51913	0.014195	0.165056	-3.64251
Usp47	-0.624687	7.05567	-2.51907	0.0141974	0.165056	-3.62473
Dsg1c	1.7598	-1.88185	2.51888	0.0142044	0.165056	-3.03597
Paqr8	0.603963	3.26364	2.51648	0.0142927	0.165973	-3.39387
Impdh1	0.717455	5.55879	2.51572	0.0143207	0.166155	-3.61145
Crabp2	-2.77744	2.32199	-2.51554	0.0143273	0.166155	-3.0414
Cops5	-0.667477	5.85653	-2.51499	0.0143477	0.166283	-3.55735
Crem	0.701505	4.30721	2.51461	0.014362	0.166339	-3.53359
Adgre1	-0.815673	8.64575	-2.51323	0.0144129	0.166819	-3.66664
Mcam	0.833362	8.97597	2.51276	0.0144304	0.166911	-3.64927
Hist1h2ai	-1.73802	-1.53989	-2.51194	0.0144612	0.167158	-3.02074
Bmpr1a	-1.046	6.57392	-2.51133	0.014484	0.167312	-3.56789
Ezr	-0.693279	5.43371	-2.51047	0.0145161	0.167359	-3.52646
Odf2l	-1.14378	3.14491	-2.51007	0.014531	0.167359	-3.23646
Asap1	0.556269	6.38845	2.51	0.0145337	0.167359	-3.65598
Gadd45g	-1.11396	5.51972	-2.50912	0.0145666	0.167359	-3.51588
Tbx5	-1.39367	1.31265	-2.50894	0.0145734	0.167359	-3.06938
Clcf1	-2.94691	0.387353	-2.50883	0.0145775	0.167359	-3.02958
Acot11	-1.53677	3.92885	-2.5087	0.0145823	0.167359	-3.20498
Krt80	-1.88639	2.44032	-2.50859	0.0145868	0.167359	-3.09676
Tmem63a	0.434109	5.65497	2.50838	0.0145945	0.167359	-3.62864
Rflna	1.78582	1.75009	2.50837	0.0145948	0.167359	-3.26809
Vit	-2.4128	2.1543	-2.50771	0.0146197	0.167359	-3.06454
Tmem163	1.53635	-1.45882	2.50761	0.0146237	0.167359	-3.07736
Lmcd1	0.780451	5.02637	2.50752	0.0146268	0.167359	-3.59118
Copb1	-1.75476	7.30027	-2.5075	0.0146277	0.167359	-3.57865
Slc27a3	-1.50951	2.67659	-2.50742	0.0146306	0.167359	-3.12645
Rfc1	-0.622606	5.63185	-2.50668	0.0146588	0.167411	-3.55845
Thrb	-2.03144	2.92883	-2.50631	0.0146727	0.167411	-3.11563
Proser1	0.587574	4.19037	2.50626	0.0146745	0.167411	-3.51846
Cxcl9	-1.75116	4.46803	-2.50614	0.0146789	0.167411	-3.33612
Sh2d4b	1.53726	-0.625727	2.50586	0.0146896	0.167411	-3.09539
Lcp1	-0.85791	9.33949	-2.50555	0.0147015	0.167411	-3.67845
Cdk11b	0.429516	6.51105	2.50554	0.0147017	0.167411	-3.66779
Ppip5k1	0.753461	4.25798	2.50466	0.0147351	0.167683	-3.54921
Plekhs1	-1.82195	-1.51859	-2.50319	0.0147911	0.168211	-3.0392
Gpr146	0.541076	5.67145	2.50065	0.0148881	0.169206	-3.64616
Haao	-1.78021	1.17606	-2.49917	0.0149449	0.169593	-3.0863
Ddx54	0.715841	5.89382	2.4991	0.0149474	0.169593	-3.66044
Col14a1	-0.842994	9.23154	-2.49901	0.0149511	0.169593	-3.6975
Fgfr1	-1.33952	7.47628	-2.49868	0.0149635	0.169625	-3.65199
Ccdc166	0.743747	2.15529	2.49774	0.0149999	0.169928	-3.35978
Il12b	-1.79402	0.0836587	-2.497	0.0150283	0.170141	-3.06181
Pcdh15	-1.98143	-0.223839	-2.49664	0.0150424	0.17019	-3.05759
Foxc2	0.990415	1.97762	2.49504	0.0151044	0.17073	-3.29425
Slc25a24	-0.899031	5.81971	-2.49491	0.0151094	0.17073	-3.57029
Slc46a1	-1.59813	2.99147	-2.49266	0.015197	0.171476	-3.1559
Igsf5	-2.15382	-1.00505	-2.49244	0.0152057	0.171476	-3.06198
Etfrf1	-0.558799	4.61259	-2.49231	0.0152106	0.171476	-3.51128
Zfp747	0.723132	2.94034	2.49221	0.0152144	0.171476	-3.45222
Tmem181a	0.409071	5.72802	2.49176	0.015232	0.171565	-3.66452
Tst	-1.94441	1.50052	-2.49146	0.015244	0.171589	-3.09513
Rcor2	-1.56377	1.60982	-2.49116	0.0152558	0.171593	-3.10985
Unc13d	-1.14054	3.07194	-2.49093	0.0152646	0.171593	-3.28504
Cog8	0.520029	5.01017	2.4907	0.0152735	0.171593	-3.62362
Pcyt1a	-0.369775	6.80464	-2.49046	0.0152832	0.171593	-3.68925
Kif26b	-1.19306	6.87429	-2.48902	0.0153394	0.172018	-3.63232
1110032F04Rik	-1.6909	-1.5006	-2.489	0.0153406	0.172018	-3.06846
Cdc25c	-1.19315	1.8964	-2.48818	0.0153729	0.17227	-3.16019
Ociad2	-1.67908	2.66641	-2.48765	0.0153937	0.172325	-3.16526
Rgl2	0.6359	6.14262	2.48756	0.0153974	0.172325	-3.70076
Pde9a	1.36098	1.64928	2.48707	0.0154166	0.172335	-3.3521
Obsl1	-1.37915	4.37852	-2.48704	0.0154178	0.172335	-3.28977
Trim30a	-0.913319	6.88668	-2.48475	0.0155085	0.173239	-3.69593
Irx5	-1.5869	1.39742	-2.48379	0.0155466	0.173555	-3.11604
Spred3	0.666219	3.85425	2.48314	0.0155727	0.173735	-3.54271
Ankrd6	0.962543	1.6008	2.48258	0.0155949	0.173874	-3.34136
Cd200r4	-1.68324	3.56958	-2.48196	0.0156196	0.174039	-3.28506
Rab7b	-0.863199	6.53184	-2.48145	0.0156403	0.174159	-3.6846
C1s1	-0.934127	8.60529	-2.47962	0.0157137	0.174774	-3.74281
Zeb2	-0.878652	7.65748	-2.47957	0.0157158	0.174774	-3.73024
Pkd1l3	1.08579	1.02055	2.47933	0.0157253	0.174774	-3.31882
Kcne1l	-1.81149	-0.686786	-2.47902	0.0157376	0.174801	-3.093
4833427G06Rik	-1.87227	-0.741887	-2.47832	0.0157658	0.175003	-3.0931
Olfml2b	-0.769306	8.1487	-2.47738	0.015804	0.175317	-3.74302
Efhd2	-0.721206	7.58539	-2.47687	0.0158245	0.175434	-3.73806
Rassf5	-0.626494	5.34259	-2.47633	0.0158466	0.175511	-3.60599
Ggnbp2	0.515235	6.47945	2.4759	0.0158639	0.175511	-3.73566
Tmem47	0.752262	5.31726	2.47582	0.0158671	0.175511	-3.67775
Tmed2	-0.473683	8.28718	-2.47572	0.0158713	0.175511	-3.75229
Akt2	-0.478119	6.68321	-2.47519	0.0158928	0.175529	-3.71146
Ehd4	0.456765	7.80466	2.47518	0.0158929	0.175529	-3.75133
Tbc1d8	0.780727	4.80251	2.47344	0.0159641	0.176205	-3.66559
Hsdl1	0.572643	4.77497	2.47315	0.0159756	0.176221	-3.65743
Lipg	-2.59209	1.73839	-2.47206	0.0160201	0.176602	-3.1366
Slc25a37	1.28879	3.92821	2.47077	0.016073	0.177068	-3.60851
Lrp1	-0.897105	9.94998	-2.47054	0.0160824	0.177068	-3.75431
Egr2	-1.29064	5.33143	-2.47015	0.0160985	0.177134	-3.54656
Git2	0.549377	6.31689	2.4698	0.0161132	0.177185	-3.74766
Chmp4b	-0.513487	7.59844	-2.46927	0.0161346	0.177269	-3.75847
Negr1	-1.9584	-0.739912	-2.46912	0.016141	0.177269	-3.11379
Emp1	-0.827736	10.368	-2.46846	0.0161681	0.177413	-3.75259
Helz	0.69262	5.00053	2.46832	0.0161742	0.177413	-3.67957
Klhdc3	0.593325	5.83845	2.46685	0.0162347	0.177862	-3.72882
Serbp1	-0.435181	7.55244	-2.46649	0.0162498	0.177862	-3.76583
Gpc6	-0.877323	6.30357	-2.46624	0.01626	0.177862	-3.67883
Sbspon	-2.07851	0.657276	-2.46624	0.0162602	0.177862	-3.12938
Mob3b	-1.40072	2.99114	-2.4659	0.0162742	0.177862	-3.24691
Fat1	-1.12615	8.14978	-2.46581	0.0162778	0.177862	-3.75799
Dnajc21	-1.03885	4.24536	-2.46562	0.0162859	0.177862	-3.4136
Agl	-0.654112	5.29219	-2.46474	0.0163225	0.178151	-3.61905
Ptgfrn	-0.86227	6.9096	-2.46447	0.0163335	0.178161	-3.7223
Emc1	0.550146	5.36647	2.46373	0.0163644	0.178343	-3.71178
Fam131b	-1.66278	1.22217	-2.46359	0.0163703	0.178343	-3.14951
Arntl2	-2.02948	-1.02212	-2.46302	0.016394	0.17849	-3.12256
Atp5f1	-0.994783	7.16358	-2.4625	0.016416	0.178619	-3.74446
Krt20	-1.80961	0.167642	-2.46178	0.0164461	0.178765	-3.13547
Kctd1	-1.63458	3.19113	-2.46169	0.0164498	0.178765	-3.25536
Prss46	-2.25228	1.33497	-2.46072	0.0164902	0.179011	-3.15083
Aldh1l2	-1.76697	3.7204	-2.46067	0.0164927	0.179011	-3.31529
Timp1	-1.32864	8.85806	-2.45933	0.0165489	0.179511	-3.78444
Lrrc42	-1.0747	4.41368	-2.45768	0.0166184	0.180154	-3.44718
Alg14	0.610279	4.59659	2.457	0.0166473	0.180356	-3.67531
Snx7	-1.05715	4.67549	-2.45656	0.016666	0.180448	-3.54806
Foxc1	0.953587	2.53285	2.45523	0.0167226	0.180949	-3.45568
Peli2	0.508622	4.62357	2.45381	0.016783	0.181267	-3.67033
Smarcal1	0.737339	4.61587	2.45369	0.0167882	0.181267	-3.70199
Cyr61	-1.05976	8.49362	-2.45358	0.0167927	0.181267	-3.79917
Bend6	-1.0862	2.90669	-2.45357	0.0167932	0.181267	-3.30919
BC052040	-1.13663	1.78235	-2.45281	0.0168257	0.181507	-3.21912
Tnfrsf9	-2.3232	1.00616	-2.45245	0.0168409	0.18156	-3.16483
Tnfaip6	-2.04233	4.42634	-2.45143	0.0168849	0.181923	-3.42331
Zc3h10	0.643233	4.00518	2.44988	0.0169514	0.182528	-3.63841
Fcrla	-2.33122	0.822091	-2.44919	0.0169812	0.182651	-3.16767
Vipr1	1.15299	2.24118	2.44913	0.0169835	0.182651	-3.48517
Zfp629	0.568866	4.62368	2.44576	0.0171294	0.184107	-3.70107
1700025G04Rik	0.558833	5.30836	2.44482	0.0171705	0.184425	-3.74083
Cnnm3	0.518791	4.29931	2.44461	0.0171799	0.184425	-3.66051
Mrto4	-1.16357	4.29371	-2.44381	0.0172147	0.184686	-3.44918
P3h3	-0.676784	6.95328	-2.44344	0.0172309	0.184747	-3.77912
Pthlh	-2.2422	1.54813	-2.44297	0.0172511	0.184851	-3.18053
Morc2a	0.502145	5.54317	2.44252	0.0172711	0.184953	-3.77087
Ankrd29	1.81372	0.872333	2.4419	0.0172979	0.184988	-3.35001
Tmem42	-1.22333	2.56172	-2.44176	0.0173042	0.184988	-3.28271
Wisp1	-0.962446	7.46404	-2.44171	0.0173063	0.184988	-3.79575
Slc26a2	-0.599004	5.37495	-2.44148	0.0173164	0.184988	-3.685
Ebag9	-0.894375	4.13013	-2.4401	0.0173772	0.185414	-3.46855
Myl12b	0.69154	7.02381	2.4401	0.0173773	0.185414	-3.82727
Ccdc112	-1.16954	2.32786	-2.43853	0.0174465	0.18604	-3.27279
Tulp3	0.537938	4.67677	2.43797	0.0174713	0.186191	-3.70214
Rspo2	-1.79866	-0.975689	-2.43758	0.0174886	0.186263	-3.17868
Lgr6	-2.95946	2.34479	-2.43644	0.0175392	0.186531	-3.19654
Plau	-0.770019	7.2884	-2.43631	0.0175448	0.186531	-3.82333
Gnb1	0.327881	8.54768	2.43616	0.0175516	0.186531	-3.83449
Zfp46	0.93189	5.20913	2.43593	0.0175615	0.186531	-3.77031
Gng12	-0.538158	7.21178	-2.43582	0.0175667	0.186531	-3.82112
Ltbp3	-0.91058	7.01362	-2.43375	0.0176586	0.187384	-3.78869
Adgrv1	1.58622	-0.284823	2.43354	0.0176683	0.187384	-3.31923
Arhgef37	1.50986	0.260547	2.43313	0.0176867	0.187466	-3.30762
Nus1	0.495635	7.16262	2.43166	0.0177522	0.188048	-3.84735
Uaca	0.594708	7.10669	2.42971	0.0178398	0.188862	-3.85137
Scgb3a1	1.49057	-1.14311	2.42835	0.0179014	0.1894	-3.25466
Crabp1	-3.41442	1.4739	-2.42754	0.0179382	0.189675	-3.21441
Parpbp	-1.3679	2.24988	-2.42701	0.0179619	0.189738	-3.27995
Lnpk	-1.44215	3.48403	-2.42687	0.0179682	0.189738	-3.37555
Frrs1	-0.745396	5.45371	-2.42666	0.0179779	0.189738	-3.71878
Phactr1	-1.26449	2.51359	-2.42646	0.0179872	0.189738	-3.30146
Zfp106	-0.628598	7.77792	-2.42582	0.0180159	0.189927	-3.85785
Atp7b	-1.56458	-1.70523	-2.42486	0.0180598	0.189989	-3.20017
Lamb3	-2.05696	2.65912	-2.42478	0.0180635	0.189989	-3.27144
Ccdc92	1.4439	-0.219145	2.42462	0.0180709	0.189989	-3.29961
Ccdc71	0.569657	5.12033	2.4245	0.0180761	0.189989	-3.78317
Hhipl1	-1.03802	5.59561	-2.4242	0.01809	0.189989	-3.69126
Slbp	0.520811	5.37445	2.42414	0.0180927	0.189989	-3.80262
Chmp6	0.511312	5.29218	2.42404	0.0180973	0.189989	-3.79383
Prpf4	0.399445	4.55663	2.42324	0.0181338	0.190259	-3.73738
Slc2a12	-1.33607	0.662069	-2.42292	0.0181482	0.190297	-3.22636
Gmppa	-1.1799	5.33498	-2.42149	0.0182141	0.190874	-3.61529
Bid	-0.711503	4.08336	-2.42086	0.0182429	0.191055	-3.59893
Tvp23a	-1.31766	2.99296	-2.42064	0.018253	0.191055	-3.33093
Angptl2	-0.995686	7.67811	-2.41966	0.018298	0.191412	-3.86368
Rab20	-0.860162	4.36671	-2.41937	0.0183115	0.19144	-3.58751
Atp6v1b2	-0.666619	7.64086	-2.41877	0.0183393	0.191616	-3.87172
Gm4070	-1.22463	6.13116	-2.41681	0.0184299	0.192436	-3.77593
Srp54a	-0.80091	6.72179	-2.4166	0.0184396	0.192436	-3.83109
Olfr433	-1.81684	-0.741075	-2.41573	0.0184802	0.192746	-3.224
Arsi	-2.06554	4.04254	-2.41412	0.0185553	0.193414	-3.40939
Amn	-1.77901	-0.515429	-2.41345	0.0185866	0.193626	-3.22952
Fam19a1	-1.80646	-0.414454	-2.41315	0.0186003	0.193654	-3.22745
Dock5	-0.859335	5.27903	-2.41125	0.0186897	0.194361	-3.7174
Gabrb3	-2.57706	1.64232	-2.41124	0.0186902	0.194361	-3.24364
Skap2	-0.861968	6.92777	-2.41093	0.0187048	0.194398	-3.85533
Gorab	-1.21071	3.73762	-2.41011	0.0187433	0.194478	-3.44154
Dnaic1	1.69861	-0.961211	2.4101	0.0187437	0.194478	-3.33244
Plxnb2	-1.39819	7.99147	-2.40969	0.0187629	0.194478	-3.87988
Btf3l4	-1.13474	5.42467	-2.40963	0.0187659	0.194478	-3.6572
Upf3b	0.593076	4.30869	2.40959	0.0187677	0.194478	-3.7655
Gbp3	-0.937604	5.49294	-2.40828	0.0188295	0.195	-3.77932
Best1	-1.38862	1.8953	-2.40805	0.0188403	0.195	-3.29284
Cytip	-1.26087	4.34625	-2.40744	0.0188695	0.195188	-3.61402
Synrg	0.469585	5.2251	2.40708	0.0188867	0.195251	-3.8198
Nqo1	-1.2513	2.18431	-2.40657	0.0189106	0.195262	-3.32122
Slfn2	-0.982236	7.08187	-2.40649	0.0189143	0.195262	-3.87381
Sc5d	-1.13734	3.78885	-2.40635	0.018921	0.195262	-3.50623
Clec2d	1.06123	7.20865	2.40565	0.0189545	0.195494	-3.90449
Lrrc17	-1.75126	5.47654	-2.40539	0.0189667	0.195504	-3.70931
Spry2	0.713706	3.77466	2.40333	0.0190651	0.196404	-3.70925
Smtnl2	-2.00849	0.955116	-2.4027	0.0190954	0.196602	-3.26327
Rftn2	0.610856	4.87823	2.40113	0.0191707	0.197152	-3.8138
Lrp2bp	-1.62528	-1.1628	-2.40092	0.0191806	0.197152	-3.2519
Armc1	0.421092	5.6197	2.40083	0.0191852	0.197152	-3.85774
Fam208a	0.655563	5.47071	2.40065	0.0191936	0.197152	-3.86021
Srgn	-1.03438	7.61739	-2.39997	0.0192264	0.197374	-3.90684
Gm10309	1.57058	-1.34031	2.39959	0.0192448	0.197447	-3.30239
Mtss1l	1.02625	4.47317	2.39849	0.0192981	0.197878	-3.79815
Hps1	-1.15211	3.82256	-2.39739	0.0193512	0.198271	-3.51411
Gpat3	-1.90169	1.55037	-2.39723	0.0193589	0.198271	-3.30941
Cd300ld2	-1.89208	1.30188	-2.39649	0.0193946	0.198388	-3.2965
Kcnip1	-2.29115	0.0750145	-2.39632	0.0194031	0.198388	-3.26305
Cdc45	-0.649881	3.30571	-2.39618	0.01941	0.198388	-3.5431
Tagln	-0.935278	9.36361	-2.39607	0.0194153	0.198388	-3.92642
Neurl1a	0.808244	3.50579	2.39509	0.0194627	0.198594	-3.71933
Dgkh	0.891118	2.98015	2.3949	0.019472	0.198594	-3.65992
Rhobtb3	0.843729	4.65755	2.39482	0.0194763	0.198594	-3.81989
Sec23a	-0.658821	6.74636	-2.39435	0.019499	0.198594	-3.88469
Il1rap	-1.44506	4.78819	-2.39432	0.0195005	0.198594	-3.59613
Lyplal1	-1.03715	3.17743	-2.39426	0.0195032	0.198594	-3.43651
Csrnp2	0.505887	3.34646	2.39393	0.0195193	0.198644	-3.69385
Matn3	-2.13379	0.784261	-2.39239	0.0195951	0.199277	-3.28117
Slc31a2	0.535943	5.5797	2.392	0.019614	0.199277	-3.88474
Dhx30	1.07496	5.7534	2.39188	0.0196201	0.199277	-3.90366
Mkl2	0.623434	5.69061	2.39174	0.0196268	0.199277	-3.8933
Atf7	0.866758	6.68294	2.39009	0.0197078	0.199887	-3.93593
Metrnl	-0.852399	6.37555	-2.39006	0.0197095	0.199887	-3.86906
Gm14325	-1.02029	4.13611	-2.38936	0.0197439	0.20012	-3.5672
Tgfb1i1	-1.05625	6.27758	-2.38857	0.0197831	0.200402	-3.80851
Lrrc4	-1.72172	1.97904	-2.38714	0.0198539	0.200853	-3.33197
Plekho1	0.787501	7.05531	2.38702	0.0198598	0.200853	-3.94594
Pdpn	-1.0091	6.35235	-2.38698	0.0198618	0.200853	-3.85195
Prrg3	0.791237	4.17281	2.38615	0.0199027	0.201151	-3.80348
Tgtp2	-0.944038	5.69831	-2.38414	0.0200028	0.202046	-3.8354
Gm14326	-1.00588	4.00494	-2.38388	0.0200159	0.202063	-3.56294
Blmh	0.455677	5.9408	2.38313	0.0200534	0.202326	-3.9146
Dpp6	-2.47112	2.34451	-2.38269	0.0200755	0.202433	-3.32728
Fam20b	-0.701485	6.07433	-2.38226	0.0200969	0.202528	-3.85384
Sirt5	0.572233	3.08405	2.38204	0.0201079	0.202528	-3.70549
Kif20a	-1.09619	4.46229	-2.38131	0.0201447	0.202782	-3.62471
Tbx18	-1.00558	4.92951	-2.38063	0.020179	0.203012	-3.69515
Lsm14b	0.425721	5.29315	2.38025	0.0201979	0.203033	-3.88296
Ntan1	-1.07578	5.18262	-2.38013	0.0202041	0.203033	-3.71077
Cavin3	0.71517	6.8898	2.37958	0.0202317	0.203194	-3.95659
Zfp965	-1.22576	2.09217	-2.3793	0.020246	0.203222	-3.38434
Sh2d6	-1.95289	-1.32821	-2.37801	0.0203112	0.20376	-3.29525
Sod1	1.02624	7.16678	2.37714	0.0203555	0.204088	-3.96759
Gm28053	1.37681	0.0381209	2.37648	0.0203887	0.204305	-3.41181
Rhobtb1	0.656172	3.693	2.37575	0.0204257	0.204559	-3.77477
Flna	-2.69781	9.41482	-2.37507	0.0204604	0.20479	-3.96066
Pard6g	-1.16278	3.51724	-2.37415	0.0205074	0.205093	-3.48555
Scd2	-0.540694	8.11302	-2.37362	0.0205342	0.205093	-3.97785
Mllt3	0.971432	3.61066	2.37362	0.0205344	0.205093	-3.80495
Atic	-0.708023	5.58172	-2.37357	0.0205372	0.205093	-3.82533
Fkbp1b	-1.36943	3.00935	-2.37311	0.0205607	0.205128	-3.4532
Ywhab	0.318278	8.25744	2.37304	0.020564	0.205128	-3.97701
I830077J02Rik	-1.20082	4.00957	-2.37259	0.0205871	0.205241	-3.57186
Itpka	-1.53767	-1.6734	-2.37086	0.0206758	0.205952	-3.30893
Tcerg1l	-1.91754	-1.25601	-2.37071	0.0206839	0.205952	-3.30964
Wnt9a	-1.94884	5.32229	-2.37039	0.0207003	0.205952	-3.67603
Elp4	0.706794	3.06739	2.37029	0.0207051	0.205952	-3.73984
Ebf3	0.721313	4.19516	2.36858	0.0207937	0.206704	-3.82066
Faim	-0.607607	4.3181	-2.36837	0.0208041	0.206704	-3.76851
Reep1	1.1624	2.01307	2.36773	0.0208375	0.206837	-3.6622
Asb6	-1.98786	1.66827	-2.36766	0.020841	0.206837	-3.36285
Gm12258	0.59418	2.89133	2.36737	0.0208559	0.206868	-3.70803
Pla2r1	0.693301	4.54939	2.36506	0.0209761	0.207828	-3.85375
Cpsf2	-0.586351	5.64862	-2.36472	0.0209939	0.207828	-3.87467
Fam114a1	-0.452602	7.08986	-2.3647	0.0209948	0.207828	-3.97497
Gsto2	-1.4733	0.249152	-2.3646	0.0209999	0.207828	-3.34096
Wnt2	-2.04955	2.84552	-2.36409	0.0210269	0.20792	-3.43226
Adcy6	0.683616	6.26502	2.36364	0.0210503	0.20792	-3.97754
Atf5	-0.723671	5.85158	-2.36355	0.0210549	0.20792	-3.87869
Poli	-0.987585	2.5624	-2.36343	0.0210611	0.20792	-3.45572
Actr3	-0.607457	8.78831	-2.36319	0.0210739	0.20792	-4.00034
Cand1	-0.44686	6.47622	-2.36307	0.02108	0.20792	-3.9488
Tusc3	-1.13747	5.98829	-2.36095	0.0211914	0.208902	-3.81962
Tfg	-0.516017	6.34747	-2.36043	0.0212185	0.209052	-3.94629
Tnfsf10	0.922367	4.0478	2.35898	0.0212949	0.209688	-3.87809
Pgf	-1.53906	5.1577	-2.35796	0.0213487	0.210099	-3.82395
Zkscan3	0.514717	5.81681	2.35734	0.0213816	0.210261	-3.97101
Cxcl12	-1.12918	8.05766	-2.3572	0.0213889	0.210261	-4.00342
Sptlc2	-0.559489	6.86566	-2.35679	0.0214107	0.210283	-3.98059
Acaca	-0.90281	5.64612	-2.35671	0.021415	0.210283	-3.86945
Ltbr	0.66916	6.61407	2.35644	0.0214295	0.210286	-4.00313
Mamdc2	-1.94217	4.79988	-2.35626	0.0214393	0.210286	-3.6963
Il1rn	-1.59	5.24882	-2.35583	0.0214621	0.210299	-3.81083
Max	-0.447323	6.29656	-2.35556	0.0214764	0.210299	-3.95882
Fut7	-1.6326	-0.013901	-2.35556	0.0214764	0.210299	-3.354
Rom1	0.695641	2.9992	2.35509	0.021501	0.210423	-3.76171
Prkab1	0.536936	4.73484	2.35378	0.0215711	0.210992	-3.906
Eif5b	0.639545	6.3335	2.35338	0.0215924	0.211083	-4.00218
Slamf7	-1.77096	3.04795	-2.35283	0.021622	0.211255	-3.58494
Stk32c	1.06917	0.497876	2.35218	0.0216569	0.211399	-3.51845
Sh3bp4	-0.818691	5.08543	-2.35211	0.0216607	0.211399	-3.79872
Ctsw	-1.4661	1.14282	-2.35137	0.0217002	0.211667	-3.38093
Gm42417	2.39708	-1.30259	2.35082	0.0217296	0.211837	-3.44057
Pecr	-1.82234	2.27967	-2.3504	0.0217526	0.211863	-3.41699
Tsc2	0.428396	5.73122	2.35029	0.0217584	0.211863	-3.97858
Mmp23	-0.979	5.83314	-2.35005	0.0217712	0.211863	-3.88382
Kif9	-1.4287	1.80315	-2.34975	0.0217875	0.211863	-3.43242
Rnf34	-0.672247	5.3417	-2.34944	0.0218038	0.211863	-3.89974
Smug1	0.413636	3.82098	2.34943	0.0218044	0.211863	-3.82747
Nap1l1	-0.473187	7.83312	-2.34919	0.0218176	0.211874	-4.02898
Srp68	-0.429664	6.40583	-2.34872	0.0218427	0.212	-3.97443
Spire2	-1.30253	-0.0788164	-2.34771	0.0218975	0.212415	-3.36597
Kcnf1	-1.67603	-0.649228	-2.34551	0.0220168	0.213455	-3.36484
Folr2	-1.07567	6.66444	-2.34515	0.0220362	0.213473	-3.97933
Tek	0.768339	5.66457	2.3449	0.0220499	0.213473	-3.99886
Ica1	1.40249	2.67313	2.34415	0.0220911	0.213473	-3.76578
5730559C18Rik	-1.69629	2.347	-2.344	0.0220989	0.213473	-3.44801
Krt19	-3.31446	1.35819	-2.34386	0.0221065	0.213473	-3.37649
Lrrc59	-0.396353	7.39011	-2.3438	0.0221098	0.213473	-4.03154
Dusp18	-0.744073	3.07588	-2.34323	0.0221413	0.213473	-3.5829
Maml2	0.595783	4.98581	2.34318	0.022144	0.213473	-3.94535
Pcdhb13	0.980806	1.30678	2.34308	0.0221495	0.213473	-3.58852
Orc3	-0.559718	5.10622	-2.34301	0.0221533	0.213473	-3.87995
Serpinb5	2.23944	-0.119081	2.34287	0.0221605	0.213473	-3.49687
Zfp286	-1.30252	1.46107	-2.34279	0.0221652	0.213473	-3.42098
Prokr2	-2.14352	3.24828	-2.34259	0.0221762	0.213473	-3.53419
Foxg1	-1.9791	-1.15584	-2.34221	0.0221967	0.213554	-3.36646
Drp2	-1.48601	2.21837	-2.34189	0.0222146	0.213609	-3.44771
Clec11a	-1.20778	6.43855	-2.34148	0.0222369	0.213707	-3.91295
Arfgap3	-0.428992	5.75581	-2.34091	0.0222681	0.213891	-3.9543
Ifi214	-2.00656	-0.699169	-2.34012	0.0223119	0.214194	-3.37571
Car9	-1.90785	2.02986	-2.33959	0.0223409	0.214307	-3.43918
Hs2st1	-0.539256	6.23444	-2.33946	0.022348	0.214307	-3.96816
Tmem230	-0.536245	5.13217	-2.33894	0.0223768	0.214467	-3.88936
Ajuba	0.746761	4.2588	2.33862	0.0223944	0.214518	-3.89747
Cend1	1.39508	0.588647	2.33716	0.0224749	0.215106	-3.5146
Cyld	-0.708239	5.28157	-2.33707	0.0224801	0.215106	-3.88325
Mfap3l	-1.17213	3.25202	-2.3367	0.0225009	0.215187	-3.56971
Scin	-1.73365	1.73951	-2.3351	0.0225893	0.215837	-3.4236
Slc9a4	-1.80005	0.222294	-2.335	0.022595	0.215837	-3.39276
Slc35b3	0.557218	4.66311	2.33481	0.0226055	0.215837	-3.94531
Cxcr5	-2.06072	-1.04403	-2.33435	0.0226312	0.215965	-3.38184
Cers6	-0.747595	5.55003	-2.33408	0.0226462	0.215991	-3.9241
Acvr2b	1.17006	0.599864	2.33334	0.0226874	0.216095	-3.53669
Lrch2	-1.74621	2.80173	-2.33332	0.0226886	0.216095	-3.47832
Eef1g	-0.613796	8.77538	-2.33302	0.0227053	0.216095	-4.06595
Mtmr7	-1.17621	1.46239	-2.33301	0.0227061	0.216095	-3.44337
Slc45a3	-1.50573	1.89142	-2.33242	0.0227393	0.216293	-3.44271
Dnajb13	1.30821	0.975323	2.33209	0.0227577	0.216352	-3.65247
Igsf10	-1.11003	6.51077	-2.33117	0.022809	0.216723	-3.96208
Hspg2	1.05619	9.46301	2.33083	0.0228284	0.21679	-4.04309
Pdlim1	0.761287	6.94027	2.33048	0.0228476	0.216855	-4.06894
Smc1a	0.361452	6.9421	2.33024	0.0228611	0.216866	-4.06553
Fancc	0.896631	3.11601	2.32974	0.0228894	0.216901	-3.82914
Nipal1	-1.60132	0.424508	-2.32944	0.0229066	0.216901	-3.41179
St6galnac2	1.28137	3.45339	2.32931	0.0229136	0.216901	-3.89545
Enpp2	1.2175	4.83561	2.32931	0.022914	0.216901	-3.99222
Ctgf	-0.968018	10.3001	-2.32872	0.0229471	0.217098	-4.06488
Itgam	-0.96625	7.81555	-2.32808	0.0229834	0.217257	-4.06678
Rxfp3	-2.094	0.934134	-2.32798	0.0229886	0.217257	-3.40728
Ptprs	-0.69193	6.39069	-2.32767	0.0230065	0.217309	-3.99555
Stx2	0.492895	5.85489	2.32614	0.023093	0.21801	-4.04159
Net1	-0.96394	5.10713	-2.32525	0.0231434	0.218369	-3.91441
Idi1	-0.770677	4.26578	-2.32466	0.023177	0.218569	-3.85229
Trim30c	-2.08314	0.838925	-2.32226	0.0233143	0.219742	-3.43276
Sytl5	-1.56943	-1.48516	-2.32204	0.0233264	0.219742	-3.40561
Rbm22	0.402872	5.2445	2.32172	0.0233449	0.219799	-4.0022
Gm14548	-1.95223	2.68844	-2.32123	0.0233733	0.219867	-3.49871
Atpaf1	-1.14013	3.04309	-2.32116	0.0233771	0.219867	-3.5644
En2	1.34654	-1.00799	2.32085	0.0233947	0.219915	-3.45845
Cdip1	0.43768	4.98436	2.31958	0.0234676	0.220266	-3.9936
Vegfc	0.686808	4.33478	2.31951	0.0234718	0.220266	-3.95424
Acat3	-2.08617	2.16613	-2.31935	0.0234809	0.220266	-3.46602
Prc1	-1.09478	5.13538	-2.31933	0.023482	0.220266	-3.88206
Gm6377	-1.99403	3.74693	-2.31891	0.0235065	0.220378	-3.58035
Wdr82	0.312349	6.49795	2.31824	0.0235452	0.220624	-4.0767
Fundc1	-0.540583	5.42577	-2.31726	0.0236015	0.221034	-3.97272
Pnkd	0.775102	4.76528	2.317	0.0236166	0.221058	-3.99464
Col6a5	1.63411	2.03853	2.31597	0.0236764	0.2215	-3.77353
Ovgp1	1.36293	-0.054511	2.31476	0.0237468	0.222041	-3.55332
Zfp580	0.824557	2.13374	2.31392	0.0237958	0.222312	-3.72698
Spop	0.381643	7.18066	2.31383	0.0238011	0.222312	-4.10449
Thbs1	-1.29816	10.5599	-2.31361	0.0238137	0.222312	-4.09508
Mapk3	0.613373	7.18695	2.31319	0.0238384	0.222424	-4.10649
Basp1	-0.745008	6.41102	-2.31222	0.0238951	0.222836	-4.04052
Oas1g	-2.171	1.92897	-2.31176	0.0239216	0.222964	-3.50082
Fbxw5	0.587256	4.83898	2.31148	0.0239382	0.223001	-4.00615
Gm11110	-1.36127	0.724874	-2.31078	0.0239794	0.223237	-3.4657
Fam163a	-1.58764	-1.40555	-2.31062	0.0239889	0.223237	-3.43187
Fer	-0.928575	4.88928	-2.3102	0.0240133	0.223347	-3.82338
Cyp26c1	-1.44456	-0.34478	-2.30941	0.0240595	0.223658	-3.43957
Sft2d1	-1.02365	5.29227	-2.30904	0.0240813	0.223743	-3.88943
Zbed3	0.521685	4.12521	2.30836	0.0241219	0.223896	-3.93879
Osbpl8	-1.10691	6.63705	-2.30833	0.0241232	0.223896	-4.05575
Ly6f	-1.73885	-1.13132	-2.30715	0.0241931	0.224358	-3.43481
Acad8	0.457786	4.43712	2.30706	0.0241985	0.224358	-3.97887
Pank1	0.677906	2.13041	2.30623	0.0242476	0.224585	-3.74499
Pyroxd1	-1.07426	3.05084	-2.30614	0.024253	0.224585	-3.61108
Slc2a10	-0.771005	4.05187	-2.306	0.0242612	0.224585	-3.78615
Slc22a23	0.919276	2.78803	2.30536	0.024299	0.224669	-3.88767
Srebf2	-0.662392	5.48859	-2.30535	0.0242995	0.224669	-3.99372
Rasl11a	1.0256	2.60935	2.3052	0.0243085	0.224669	-3.85418
Mmp10	-3.15363	2.42352	-2.30421	0.0243674	0.225095	-3.49746
Snx24	-0.566729	4.94432	-2.30255	0.0244666	0.225893	-3.95073
Brsk1	-1.11057	2.7231	-2.30207	0.0244954	0.225937	-3.58307
Tmem246	1.10235	1.79486	2.30204	0.024497	0.225937	-3.70086
Ncs1	-0.789998	4.12209	-2.30151	0.0245285	0.226032	-3.79482
Irak1bp1	-1.23181	3.12818	-2.30144	0.024533	0.226032	-3.59406
Xrn2	-0.525717	6.62236	-2.30102	0.024558	0.226145	-4.09199
Sp110	-0.782822	5.1874	-2.30032	0.0246001	0.226369	-3.98222
Ccnj	0.641777	2.79706	2.30018	0.0246081	0.226369	-3.82582
Cd244	-2.12241	2.47061	-2.29992	0.024624	0.226395	-3.52952
Spib	-2.05583	1.67988	-2.29954	0.024647	0.226395	-3.50727
Tfb1m	-0.885003	2.66099	-2.29949	0.0246495	0.226395	-3.60903
Plekha3	0.562764	5.39501	2.29869	0.0246977	0.22672	-4.067
Gorasp2	-0.505323	7.04173	-2.29813	0.024732	0.226916	-4.11435
Slc19a1	0.652966	3.5265	2.29714	0.0247918	0.227346	-3.92344
Manea	-0.879497	5.24281	-2.29649	0.0248309	0.227587	-3.93149
Emilin1	-0.819679	7.52576	-2.2957	0.0248788	0.227907	-4.12306
Ntpcr	0.64905	5.63857	2.29522	0.024908	0.228056	-4.09873
Bglap2	-2.19002	-0.86556	-2.2949	0.0249273	0.228114	-3.45946
Hist1h3e	-1.66952	-1.36185	-2.29462	0.0249442	0.22815	-3.45926
Rtn4rl2	-1.77453	1.27062	-2.29402	0.0249806	0.228365	-3.49353
Pomgnt2	-1.39626	2.15046	-2.29282	0.0250538	0.22885	-3.53597
Inpp5j	-1.79102	-1.72974	-2.29272	0.0250597	0.22885	-3.46312
Fadd	0.53747	3.961	2.29143	0.0251388	0.229313	-3.98021
Csf2rb	0.691295	7.17276	2.29126	0.0251492	0.229313	-4.15193
Ripply3	1.18063	1.08319	2.29115	0.0251561	0.229313	-3.64465
Palmd	0.798328	4.27246	2.29089	0.0251715	0.229313	-4.01884
Lurap1	0.63786	2.03267	2.29083	0.0251755	0.229313	-3.73703
Fzd1	-1.25757	6.93121	-2.28968	0.0252458	0.229835	-4.04907
Nop53	-0.591121	4.48859	-2.28816	0.0253395	0.230569	-3.95798
Pan3	1.02982	4.86674	2.28588	0.0254803	0.231685	-4.08995
Lmtk2	0.665368	4.17768	2.28571	0.0254907	0.231685	-4.00397
Sez6	1.42002	-2.05325	2.28553	0.0255016	0.231685	-3.50239
Gpaa1	0.684324	4.66139	2.28512	0.0255271	0.231797	-4.04927
Krt15	2.73018	-0.982118	2.28419	0.0255851	0.23215	-3.58532
Ankrd34c	-1.42906	-1.63117	-2.28407	0.0255924	0.23215	-3.4795
Cln8	-0.91769	5.967	-2.28378	0.0256105	0.232195	-4.05906
Dtx3l	-0.746566	5.81855	-2.28325	0.0256437	0.232376	-4.07136
Olfr307	-1.84793	-1.35034	-2.28229	0.0257032	0.232608	-3.48332
Nup62cl	-1.84844	-1.20359	-2.28226	0.0257052	0.232608	-3.48328
Sel1l	-0.504853	7.15227	-2.2822	0.0257089	0.232608	-4.15209
Nfe2l2	-0.489458	7.51975	-2.28138	0.0257605	0.232955	-4.16897
Pi4k2a	-0.522991	6.0867	-2.28109	0.0257784	0.232997	-4.09438
Ccl22	-1.70646	0.86735	-2.28061	0.0258082	0.233148	-3.51992
Sema4d	-0.947758	5.78597	-2.2776	0.0259973	0.234735	-4.05101
Ubn2	0.472119	5.79747	2.2767	0.0260545	0.235012	-4.13809
Slc39a8	0.680508	4.2891	2.27669	0.0260546	0.235012	-4.01748
Dnajc6	1.22567	0.253501	2.27647	0.0260686	0.235018	-3.62623
AW551984	-2.4704	3.66126	-2.27602	0.0260973	0.235156	-3.60584
Mast3	0.649577	5.32734	2.27562	0.0261226	0.235263	-4.12436
Orai1	0.648544	4.64118	2.27474	0.0261782	0.235644	-4.0821
Fbxl2	1.51191	1.2466	2.27388	0.0262331	0.236018	-3.78486
Arap1	-0.58559	7.50263	-2.27337	0.026265	0.236025	-4.18114
Ino80b	-1.46926	3.30374	-2.2733	0.0262697	0.236025	-3.64165
Col2a1	-2.87153	-0.185821	-2.27323	0.0262741	0.236025	-3.50415
Heatr5a	-0.770605	6.25061	-2.27186	0.0263613	0.236687	-4.09986
Itgb8	-2.30932	2.45398	-2.27119	0.0264045	0.236955	-3.55863
Spsb1	-0.747752	6.38624	-2.27072	0.0264341	0.237099	-4.10998
Tnfaip2	0.619996	6.70104	2.26972	0.0264986	0.237557	-4.18961
Plbd1	-1.04559	5.9587	-2.26903	0.0265427	0.237831	-4.09165
Spred2	0.778505	5.015	2.26868	0.026565	0.23791	-4.11497
Mlkl	-0.999848	4.81429	-2.26821	0.026595	0.238058	-3.91708
Jakmip1	-1.80908	-1.42587	-2.26704	0.0266708	0.238615	-3.51258
Btbd6	0.516282	3.5553	2.26614	0.0267284	0.239009	-3.98428
Ankrd35	1.76603	-0.412704	2.26586	0.0267464	0.239049	-3.63917
AC175538.2	1.82731	0.90069	2.26565	0.0267602	0.239051	-3.80761
S100a4	-1.23927	7.56138	-2.26508	0.026797	0.239148	-4.18226
Fam83f	-1.60659	1.7364	-2.26491	0.0268084	0.239148	-3.58941
Slc1a4	-0.856866	4.54356	-2.26485	0.0268119	0.239148	-3.95189
Efr3a	-0.540761	6.51608	-2.26454	0.0268323	0.239209	-4.1568
Syndig1	-1.87129	1.36198	-2.26264	0.0269557	0.239499	-3.55266
Cd300lb	-1.35484	4.90367	-2.26263	0.0269563	0.239499	-3.91089
Prcd	1.26755	0.585517	2.26262	0.026957	0.239499	-3.73863
Cdk14	-0.751437	5.94875	-2.26257	0.0269603	0.239499	-4.09888
Wnt10b	-1.75773	0.781715	-2.2624	0.0269709	0.239499	-3.53734
Ifi47	-0.596643	5.93817	-2.26239	0.0269716	0.239499	-4.13622
Hsh2d	-1.91211	-0.119538	-2.26237	0.0269728	0.239499	-3.53422
Mob3c	0.495234	4.56919	2.26236	0.0269736	0.239499	-4.09046
Spaca9	-1.94097	-1.24881	-2.26212	0.0269893	0.239518	-3.52219
Sft2d2	0.535088	6.18937	2.26107	0.0270576	0.239942	-4.1964
Col9a3	-2.65966	0.469045	-2.26088	0.0270704	0.239942	-3.53548
Vps52	0.383897	5.55007	2.26069	0.0270827	0.239942	-4.15519
Rbmx	0.464248	4.20953	2.26055	0.0270916	0.239942	-4.05672
Tmem183a	0.502268	5.25832	2.26028	0.0271097	0.239982	-4.14306
Nudcd2	-0.600861	5.20046	-2.25993	0.0271322	0.240061	-4.06828
St13	-0.570936	7.16043	-2.25906	0.0271896	0.240448	-4.20298
Tsen54	0.680752	3.46434	2.25852	0.0272246	0.240542	-4.00745
Nbl1	-0.962263	6.80854	-2.25833	0.027237	0.240542	-4.14657
Ints7	1.70845	1.1086	2.25827	0.0272412	0.240542	-3.83717
Ubac1	-0.903749	4.4857	-2.2575	0.0272917	0.240767	-3.89204
Fuca2	-0.62621	5.88607	-2.25747	0.027294	0.240767	-4.12849
Pcolce2	-1.45655	4.91223	-2.25669	0.0273454	0.241007	-3.90989
[truncated: 15,618 more rows]
