# Supplementary material for: Multi-tumor analysis of cancer-stroma interactomes of patient-derived xenografts unveils the unique homeostatic process in renal cell carcinomas
Source: iScience. 2021 Oct 21;24(11):103322. doi: 10.1016/j.isci.2021.103322 (PMC8767947; doi:10.1016/j.isci.2021.103322)
Supplement: Table S6. DE genes of the KIRC cancer component. Related to Figure 4 — Supplementary tables are also available at https://github.com/Kuniyo-Sueyoshi/PDX. [file mmc7.xlsx]

## Sheet: Sheet 1 - TableS6_DEG_KIRCvsOth
Table S6. DE genes of the KIRC cancer component, Related to Figure 4.
Gene	logFC	AveExpr	t	P.Value	adj.P.Val	B
POU3F3	10.9793	-4.12727	20.3113	3.59416e-30	6.34944e-26	55.6636
SLC28A1	9.50596	-2.17478	17.8565	4.99649e-27	4.4134e-23	49.5761
CDH6	9.77742	-0.36278	17.1296	4.84401e-26	2.85248e-22	47.706
SPP1	13.3524	-1.67808	16.6877	1.9869e-25	8.77516e-22	46.4411
SLITRK2	10.471	-3.9409	16.1631	1.09415e-24	3.86586e-21	44.3846
C8orf22	10.1148	-3.96249	15.4437	1.19882e-23	3.52973e-20	42.0303
AQP9	10.304	-3.58226	15.0263	4.95427e-23	1.25032e-19	41.0083
ASPA	5.56917	1.26378	14.8906	7.89391e-23	1.74317e-19	40.7199
PRIMA1	9.90864	-2.76482	14.6417	1.86701e-22	3.66472e-19	39.9107
FABP7	9.63969	-2.13269	14.5758	2.34809e-22	4.14814e-19	39.7554
SEC14L6	7.89974	-0.0217642	14.524	2.81301e-22	4.51769e-19	39.5371
SALL1	10.3055	-3.76447	13.9868	1.86691e-21	2.7484e-18	37.5201
COL23A1	8.91238	-2.52748	13.8566	2.96994e-21	3.95378e-18	37.2833
GAL3ST1	8.00926	1.3709	13.8416	3.1333e-21	3.95378e-18	37.3697
PREX2	9.75895	-2.10273	13.7392	4.52292e-21	5.32679e-18	37.005
ITIH5	9.43415	-1.03082	13.6616	5.97891e-21	6.60146e-18	36.7311
EPO	9.01708	-3.38546	13.6202	6.93872e-21	7.21056e-18	36.2237
SERPINF2	8.8045	0.85778	13.4351	1.35509e-20	1.32995e-17	35.9515
CNTN6	8.3447	-4.88035	13.2812	2.37233e-20	2.20576e-17	33.6655
KRT25	7.41884	-3.71375	13.0177	6.23181e-20	5.50455e-17	33.516
SORCS3	10.5829	-3.5917	12.9731	7.34465e-20	6.1786e-17	34.1984
NOX4	8.66019	-1.70206	12.659	2.35317e-19	1.88959e-16	33.1522
ACSM5	7.89367	-3.91739	12.4363	5.4137e-19	4.1582e-16	31.6738
BHMT2	7.49693	-1.51883	12.3654	7.06641e-19	5.17554e-16	32.1665
PGF	7.26308	1.39669	12.3484	7.5321e-19	5.17554e-16	32.2381
B3GNT4	5.70205	0.0564961	12.3455	7.61713e-19	5.17554e-16	31.9613
SEMA5B	9.69628	-1.66472	12.0921	1.98584e-18	1.29933e-15	31.2153
BHMT	9.42127	-2.9499	11.9739	3.11319e-18	1.9642e-15	30.6592
CRYAB	7.84682	0.303278	11.9314	3.66132e-18	2.16255e-15	30.7421
NAT8	8.67857	-3.51765	11.9306	3.67239e-18	2.16255e-15	30.2628
CP	10.7094	-0.39932	11.9152	3.89374e-18	2.21893e-15	30.6757
TRIM55	7.826	-3.63394	11.8535	4.9308e-18	2.72211e-15	29.8869
PLPPR5	7.68164	-4.17778	11.7794	6.54735e-18	3.50501e-15	29.1805
ENPP3	9.98162	1.51964	11.7252	8.06386e-18	4.18989e-15	30.0039
C1R	6.69824	2.71844	11.4133	2.68747e-17	1.35648e-14	28.9483
KCNJ16	8.63637	-2.61262	11.3481	3.46105e-17	1.69841e-14	28.2884
FXYD2	10.3953	-1.63627	11.1351	7.93849e-17	3.79031e-14	27.7155
CDH16	10.6752	-1.90069	11.1008	9.07727e-17	4.21997e-14	27.5378
LGI4	8.10137	-0.011437	11.094	9.3244e-17	4.22372e-14	27.5873
APLN	6.53129	0.952625	11.0706	1.02178e-16	4.5127e-14	27.4789
KMO	7.25076	0.344435	10.9545	1.61151e-16	6.94363e-14	27.1093
NNMT	9.41452	-1.55343	10.8415	2.51361e-16	1.05727e-13	26.627
HSPB2	6.94625	-3.24781	10.7784	3.22486e-16	1.32489e-13	26.0244
IGFBP1	8.9385	-1.83703	10.5834	6.97577e-16	2.80077e-13	25.6132
PAX8	6.27575	2.48606	10.5491	7.99523e-16	3.13875e-13	25.6031
TMEM91	4.79483	2.28258	10.4523	1.17479e-15	4.51172e-13	25.2263
CREB3L3	7.8241	-0.938184	10.4018	1.43708e-15	5.34357e-13	24.8981
RARRES2	7.72386	2.72811	10.3992	1.45189e-15	5.34357e-13	25.0321
RBP5	6.51349	0.93155	10.3403	1.83675e-15	6.62206e-13	24.7434
LBP	8.64913	-2.58033	10.2964	2.18809e-15	7.73096e-13	24.4753
ATP2B2	7.41052	-3.23682	10.121	4.41798e-15	1.53035e-12	23.3777
NEFL	9.30992	-2.74712	10.0776	5.25977e-15	1.7869e-12	23.6879
PPP1R1A	6.55874	-0.801506	10.0706	5.40985e-15	1.80321e-12	23.671
PRODH2	8.05218	-4.09154	10.0482	5.91925e-15	1.93647e-12	23.3639
MAF	8.75042	-0.459041	10.0391	6.14129e-15	1.97258e-12	23.5586
PLA1A	8.81268	-1.43348	10.0325	6.30472e-15	1.98891e-12	23.4781
ITIH4	7.50801	-1.28339	9.93021	9.51856e-15	2.95009e-12	23.1049
KISS1R	7.31824	-2.33766	9.88549	1.13997e-14	3.47218e-12	22.7118
C1QL1	6.7448	-0.336205	9.86828	1.22196e-14	3.65885e-12	22.889
FGD5	7.81608	0.191917	9.74184	2.03699e-14	5.99757e-12	22.4243
SLITRK4	7.04448	-2.38519	9.70757	2.34014e-14	6.77719e-12	22.1183
GLIS1	7.31314	-3.94142	9.6737	2.68435e-14	7.64867e-12	21.5874
C5orf46	7.6464	-2.53934	9.6685	2.7415e-14	7.68752e-12	21.9879
NR1H4	10.2673	-1.59826	9.65825	2.85779e-14	7.8884e-12	22.0689
NCAM1	7.79055	-1.29418	9.54959	4.44128e-14	1.19447e-11	21.6493
RAB42	5.84304	0.334632	9.54842	4.46253e-14	1.19447e-11	21.6274
GNG11	8.50427	-1.71663	9.54196	4.58126e-14	1.20795e-11	21.6317
C10orf10	5.19025	3.24374	9.39994	8.16346e-14	2.12082e-11	21.1529
F2	8.11656	-1.94812	9.34981	1.00136e-13	2.56378e-11	20.775
COL8A1	8.09899	-1.66415	9.28841	1.28632e-13	3.2463e-11	20.6607
CDH2	7.80002	-2.08574	9.26722	1.40249e-13	3.48964e-11	20.5346
AGXT2	8.47285	-3.8725	9.20839	1.78338e-13	4.37573e-11	20.0006
MYOCOS	4.90016	-0.872691	9.16337	2.1437e-13	5.18775e-11	19.9409
C1orf186	8.10496	-1.29995	9.11579	2.60422e-13	6.21704e-11	19.897
CD70	8.72661	-0.473248	9.11023	2.6642e-13	6.27544e-11	19.9328
SLC6A12	8.60366	-2.29186	9.04721	3.44834e-13	7.98133e-11	19.5634
MCHR1	6.66505	-3.60484	9.04506	3.47878e-13	7.98133e-11	19.0153
TNFSF10	6.2399	4.50571	8.99066	4.34752e-13	9.84658e-11	19.5266
SAA1	7.92022	-2.07773	8.96824	4.76601e-13	1.06578e-10	19.3406
TFPI2	7.18177	-1.45353	8.95913	4.94734e-13	1.0925e-10	19.333
BAALC	6.4276	-2.21355	8.94622	5.21637e-13	1.13768e-10	19.0957
NDUFA4L2	8.51725	1.96392	8.88835	6.61431e-13	1.42498e-10	19.1148
SBSPON	5.31151	1.20677	8.8505	7.72632e-13	1.6445e-10	18.8958
GALNT14	7.89711	-0.934609	8.81562	8.91634e-13	1.87519e-10	18.8004
DNAJB13	5.12843	-0.635826	8.77919	1.0356e-12	2.15234e-10	18.4997
ENPEP	6.32602	1.61064	8.72017	1.31997e-12	2.71146e-10	18.4242
EYA1	6.87411	-1.77222	8.6646	1.65897e-12	3.36865e-10	18.1471
TRABD2B	7.85985	-0.902148	8.64441	1.8027e-12	3.61893e-10	18.0955
KRT222	7.52902	-4.01461	8.57697	2.37964e-12	4.72344e-10	17.3452
PCSK6	5.49895	4.05358	8.48289	3.50608e-12	6.88205e-10	17.4929
MLYCD	3.57282	2.89797	8.44565	4.08787e-12	7.93586e-10	17.3107
RRAD	6.47212	0.867688	8.4408	4.17032e-12	8.00792e-10	17.3084
ADAM12	5.36082	-0.779787	8.43309	4.30501e-12	8.17767e-10	17.2422
HTRA1	7.35897	0.76409	8.39745	4.98671e-12	9.37184e-10	17.1396
ACMSD	7.97954	-2.69761	8.37798	5.40346e-12	9.88598e-10	16.9774
AMIGO1	3.32902	2.35058	8.37765	5.41092e-12	9.88598e-10	17.0363
PAEP	8.02951	-2.31056	8.37688	5.42817e-12	9.88598e-10	16.9448
DMGDH	6.22207	-1.86954	8.3584	5.85806e-12	1.056e-09	16.871
PNCK	7.42792	0.915455	8.33674	6.40555e-12	1.14303e-09	16.9012
HSPB8	7.19682	0.651397	8.31841	6.90875e-12	1.2205e-09	16.8291
DPYS	7.94059	-4.38259	8.31381	7.04105e-12	1.23156e-09	16.2856
SLC6A13	6.57802	-2.82804	8.30133	7.41312e-12	1.28392e-09	16.5956
ADORA1	6.87562	-1.60841	8.20586	1.09936e-11	1.88556e-09	16.3201
SAA2	6.29963	-1.75894	8.1589	1.33458e-11	2.26699e-09	16.0771
CTHRC1	4.97074	1.43581	8.14349	1.42225e-11	2.3929e-09	16.1292
DEFB1	7.24538	0.586932	8.10873	1.6418e-11	2.73623e-09	15.9677
TUBA4B	6.3651	-4.30132	8.09051	1.77005e-11	2.92241e-09	15.3021
SLC2A5	6.13501	0.518329	8.07292	1.90348e-11	3.1136e-09	15.8183
IL6	7.0774	-2.27135	8.00591	2.51043e-11	4.06875e-09	15.5072
MAOB	6.89076	1.0329	7.98679	2.7167e-11	4.36303e-09	15.4994
HSPA12A	5.32503	1.84505	7.96738	2.94348e-11	4.65922e-09	15.4166
HMOX1	4.33304	3.65241	7.96653	2.95388e-11	4.65922e-09	15.4188
CPE	7.12207	3.71733	7.96197	3.01001e-11	4.70574e-09	15.3979
PDZK1	6.08248	1.88391	7.95242	3.13117e-11	4.85222e-09	15.3603
COL6A3	7.27582	-0.121557	7.90601	3.79278e-11	5.82637e-09	15.1791
TMEM145	4.05464	0.187347	7.88084	4.20847e-11	6.40921e-09	14.9684
STRA8	6.46528	-4.51797	7.84658	4.84819e-11	7.32035e-09	14.2995
HLX	5.86349	-2.55405	7.80861	5.67142e-11	8.49078e-09	14.6251
PDZK1IP1	6.89045	3.19125	7.7941	6.02185e-11	8.93967e-09	14.7311
VCAM1	7.28692	-1.54531	7.77128	6.61698e-11	9.7413e-09	14.6303
GPX3	7.19133	2.99678	7.75692	7.02135e-11	1.02512e-08	14.584
INHBE	5.19985	-1.27	7.75475	7.08447e-11	1.02585e-08	14.4457
CXCR4	7.93026	0.805033	7.72765	7.92342e-11	1.13801e-08	14.4662
SNX10	4.52051	3.19168	7.71649	8.29719e-11	1.18208e-08	14.4213
CRP	7.6128	-4.62457	7.64791	1.10132e-10	1.55647e-08	13.7386
ANGPTL4	6.28231	3.63154	7.63401	1.16637e-10	1.63533e-08	14.0683
C10orf128	7.92767	-3.18174	7.62308	1.22021e-10	1.69734e-08	13.9971
C14orf105	7.3306	-0.4742	7.61288	1.27271e-10	1.75654e-08	13.9885
RNF183	5.64976	0.684606	7.55002	1.64967e-10	2.257e-08	13.7295
SPOCK1	5.78172	-0.379551	7.54838	1.66087e-10	2.257e-08	13.7454
SPAG4	4.73796	1.82626	7.53311	1.76894e-10	2.3855e-08	13.688
SCN9A	5.20809	0.316919	7.52147	1.85596e-10	2.4839e-08	13.6322
UGT2B7	7.73272	1.20484	7.49045	2.10929e-10	2.80171e-08	13.5203
IGFBP5	8.09683	0.834861	7.4808	2.19497e-10	2.89376e-08	13.4747
CLEC2B	5.65529	0.224973	7.4643	2.34954e-10	3.07459e-08	13.415
JPH2	5.35595	-0.851966	7.45445	2.44703e-10	3.17862e-08	13.3468
FLG	7.61613	-1.1606	7.43831	2.61539e-10	3.37252e-08	13.3032
SPON2	5.97081	2.06537	7.3993	3.0717e-10	3.93222e-08	13.1557
KNDC1	5.98923	-1.10386	7.36206	3.58135e-10	4.55167e-08	12.9941
GLYAT	3.49071	0.490499	7.34354	3.86537e-10	4.84426e-08	12.8535
KLHDC7A	5.84143	-0.0419563	7.34347	3.86642e-10	4.84426e-08	12.9168
CADM3	6.26749	-4.24445	7.30484	4.53343e-10	5.63997e-08	12.3282
TM4SF18	6.68259	-1.60596	7.26698	5.29827e-10	6.54541e-08	12.6173
WDR91	3.38989	3.08781	7.25864	5.48331e-10	6.72696e-08	12.5929
PRUNE2	6.52096	0.707391	7.22835	6.21127e-10	7.52902e-08	12.4718
HNF1B	7.0293	2.01528	7.22721	6.24048e-10	7.52902e-08	12.4738
ALDH8A1	5.01365	-1.1265	7.22626	6.26495e-10	7.52902e-08	12.3866
HABP2	7.58142	-0.677106	7.21882	6.45965e-10	7.71055e-08	12.4359
TMEM176A	6.74114	3.86153	7.21183	6.64833e-10	7.85367e-08	12.4055
LAIR2	6.99771	-4.0601	7.21109	6.66846e-10	7.85367e-08	12.3086
BICC1	6.46813	1.0229	7.20779	6.75972e-10	7.90842e-08	12.3963
SOD2	3.52991	5.49823	7.20397	6.86674e-10	7.98078e-08	12.3349
GOLGA8I	5.0886	-0.600198	7.18621	7.38728e-10	8.48399e-08	12.2876
TMEM140	3.39223	3.3591	7.18593	7.39576e-10	8.48399e-08	12.2983
PDE10A	7.03196	-0.85254	7.15068	8.54913e-10	9.7438e-08	12.1706
RNASET2	4.82894	5.82643	7.13669	9.05541e-10	1.02547e-07	12.0731
POU5F1	4.83005	2.06787	7.11697	9.81975e-10	1.10494e-07	12.0371
P3H2	6.35263	2.82454	7.09071	1.09385e-09	1.21756e-07	11.9202
SYT13	7.24986	3.37024	7.08949	1.09933e-09	1.21756e-07	11.9215
TMEM176B	6.67636	4.71285	7.08874	1.10274e-09	1.21756e-07	11.907
C4B	7.82998	-0.526828	7.06605	1.21043e-09	1.32816e-07	11.835
CA12	7.27602	4.43946	7.05596	1.26168e-09	1.37585e-07	11.7748
SCARB1	3.33621	5.80146	7.04381	1.32616e-09	1.4373e-07	11.6969
LMO1	6.34766	-4.00996	7.02599	1.4268e-09	1.53694e-07	11.417
KL	6.20337	-0.649379	6.99986	1.58829e-09	1.70052e-07	11.5265
C4A	7.03698	1.60719	6.99076	1.6487e-09	1.75457e-07	11.5253
MTCP1	3.23283	1.65911	6.98264	1.7045e-09	1.80309e-07	11.4987
MRAS	5.4661	-0.330206	6.94329	2.00293e-09	2.10617e-07	11.3518
EPHA7	7.63996	-1.58555	6.93231	2.09504e-09	2.19e-07	11.3086
CLEC18B	5.58536	-1.76775	6.92569	2.15265e-09	2.23698e-07	11.2499
GUCY1B3	6.50488	-1.43356	6.86021	2.81457e-09	2.90145e-07	11.0251
PMP22	4.17274	3.00196	6.85932	2.82491e-09	2.90145e-07	10.9971
SERPING1	6.5796	-0.244418	6.85502	2.87505e-09	2.93587e-07	10.9948
CDHR5	6.75944	2.73185	6.85328	2.89553e-09	2.9398e-07	10.9952
CSF1	4.16747	1.40131	6.83416	3.13114e-09	3.16084e-07	10.9177
KCNK3	4.4983	-0.295949	6.82645	3.23142e-09	3.24354e-07	10.8914
PLIN2	5.08757	6.51229	6.81165	3.43297e-09	3.42638e-07	10.7519
LOXL2	4.7122	1.55762	6.79774	3.63384e-09	3.60648e-07	10.7509
LRP2	6.50058	-1.05666	6.79574	3.6636e-09	3.61571e-07	10.7712
EHD2	4.80525	1.88026	6.77444	3.99671e-09	3.92255e-07	10.6573
EFEMP1	7.24484	-1.54872	6.76821	4.09979e-09	4.00148e-07	10.6616
ZEB2	5.04	0.245941	6.75985	4.24216e-09	4.11769e-07	10.6302
MACROD2	5.81543	0.838947	6.75256	4.37028e-09	4.21888e-07	10.6032
ACKR3	7.28485	-0.253491	6.71557	5.08248e-09	4.87973e-07	10.4564
TCAF2	3.13036	2.49368	6.70047	5.40536e-09	5.16168e-07	10.3954
MAP7D2	5.90096	2.00283	6.68801	5.68714e-09	5.40156e-07	10.3412
SLC2A2	7.18671	-3.95019	6.68664	5.71891e-09	5.40269e-07	10.1902
SLC43A2	3.90408	3.24689	6.66668	6.20383e-09	5.82162e-07	10.2582
TCN2	4.39412	3.05376	6.66571	6.22827e-09	5.82162e-07	10.2352
ITGB3	5.73529	-0.763973	6.65161	6.59662e-09	6.10154e-07	10.2
ABCC2	5.27396	2.04212	6.6516	6.59681e-09	6.10154e-07	10.1952
SLC17A2	6.06254	-4.688	6.63181	7.15042e-09	6.57913e-07	9.76053
THY1	7.13955	-1.8014	6.62067	7.48229e-09	6.84882e-07	10.0878
UNC79	3.89585	-1.36408	6.61639	7.61392e-09	6.93338e-07	9.92479
GPC6	4.76488	-0.658626	6.60116	8.10065e-09	7.33877e-07	10.001
ACY3	4.67383	1.65864	6.59129	8.43235e-09	7.6003e-07	9.97383
HSD3B7	3.16333	4.54095	6.57188	9.12483e-09	8.14125e-07	9.84021
MSC	7.15752	-2.76813	6.57175	9.12972e-09	8.14125e-07	9.89274
PGBD5	5.90005	0.880153	6.57065	9.17077e-09	8.14125e-07	9.89152
AMZ1	4.65155	-0.767175	6.56257	9.47702e-09	8.37105e-07	9.81614
MAP3K7CL	4.12308	1.01718	6.55844	9.63745e-09	8.47041e-07	9.84486
FAM131C	6.18485	-1.33847	6.54899	1.00147e-08	8.71748e-07	9.79294
ACTR3C	3.00857	2.48709	6.54893	1.00173e-08	8.71748e-07	9.80927
RCAN2	5.15522	-0.26808	6.54713	1.00908e-08	8.73842e-07	9.78856
CLRN3	6.61845	2.31674	6.54464	1.01934e-08	8.78423e-07	9.78722
NKAIN4	5.91925	-2.31493	6.53079	1.07831e-08	9.24728e-07	9.68154
SERPINA6	7.30993	-1.30385	6.52153	1.11962e-08	9.55516e-07	9.69916
DCLK1	6.47808	-2.48824	6.51716	1.13969e-08	9.67966e-07	9.67307
LOX	4.39261	1.8507	6.50446	1.19997e-08	1.01429e-06	9.59755
AVPR1B	6.17122	-4.55769	6.4737	1.3594e-08	1.14358e-06	9.11114
CNDP2	2.6439	6.89502	6.47197	1.36898e-08	1.14618e-06	9.40894
TRIM54	5.91227	-0.315775	6.45214	1.48354e-08	1.23624e-06	9.43412
STON2	3.87004	2.95818	6.43533	1.58812e-08	1.31717e-06	9.35735
CFI	6.95889	-0.0549411	6.40971	1.76168e-08	1.45429e-06	9.26689
C3	7.30636	2.89859	6.39251	1.88866e-08	1.55186e-06	9.12505
C11orf86	5.71016	-0.845459	6.36664	2.09689e-08	1.71498e-06	9.10316
ENO2	3.91112	5.6352	6.35565	2.19214e-08	1.78462e-06	8.95877
ACSM2A	7.51003	-4.48378	6.34607	2.27865e-08	1.84654e-06	8.79069
GSTA2	6.57755	-2.34171	6.34112	2.32461e-08	1.87518e-06	8.99083
SLC8A1	4.08267	0.687447	6.33998	2.3354e-08	1.87532e-06	8.99264
SLC3A1	6.50303	2.61815	6.33228	2.4091e-08	1.92575e-06	8.95369
TSPAN9	3.82881	4.50819	6.31326	2.60136e-08	2.07007e-06	8.80235
HILPDA	2.93374	4.86659	6.30738	2.66382e-08	2.1038e-06	8.80326
TRPA1	6.29025	-2.46619	6.30703	2.66756e-08	2.1038e-06	8.84965
ICAM1	4.65926	3.57464	6.30005	2.74371e-08	2.14614e-06	8.75622
P2RX7	3.84818	0.024279	6.29989	2.74555e-08	2.14614e-06	8.84019
CDH11	5.24217	0.0541508	6.29425	2.80872e-08	2.18585e-06	8.82285
DRAM1	3.05977	4.20345	6.28668	2.89577e-08	2.24371e-06	8.72539
TMEM133	3.44829	1.22932	6.23839	3.51754e-08	2.71357e-06	8.60864
SLC7A2	5.74418	1.19039	6.23676	3.54059e-08	2.71948e-06	8.56656
SMIM10L2A	4.02974	0.364695	6.22653	3.68941e-08	2.82152e-06	8.56491
FGB	7.69145	-1.98082	6.21569	3.85384e-08	2.93457e-06	8.51852
HOXA4	5.51575	-0.526038	6.21403	3.87962e-08	2.94152e-06	8.51382
AC068580.4	4.04239	1.13174	6.19569	4.17652e-08	3.15309e-06	8.4479
NMB	3.74873	2.96211	6.19118	4.25292e-08	3.19632e-06	8.39908
KIAA1644	5.73966	-1.73431	6.19018	4.26996e-08	3.19632e-06	8.41789
AGT	6.71831	0.0404739	6.18896	4.29104e-08	3.19854e-06	8.40951
SLC22A2	6.33497	-3.06075	6.15728	4.87319e-08	3.61722e-06	8.1193
GPER1	4.22829	-0.0703999	6.14494	5.12052e-08	3.7849e-06	8.24983
PTHLH	5.94498	0.36012	6.14367	5.14656e-08	3.78829e-06	8.23218
ARL4C	4.97776	3.77837	6.14008	5.22127e-08	3.82734e-06	8.16401
WT1	6.06905	0.226599	6.13486	5.33172e-08	3.89216e-06	8.21322
GRAMD4	2.98199	4.81239	6.12898	5.45893e-08	3.96862e-06	8.10734
EDA2R	6.82276	-0.304672	6.10504	6.00848e-08	4.35023e-06	8.09202
PRODH	6.44048	2.44717	6.1	6.13095e-08	4.42079e-06	8.04535
ZNF135	5.5473	-2.12967	6.09484	6.25909e-08	4.48712e-06	8.05885
ABCC6	4.12799	1.9224	6.09425	6.27374e-08	4.48712e-06	8.05766
PAPLN	3.80469	2.56429	6.08243	6.57778e-08	4.6856e-06	7.98119
KIAA0408	5.71827	-1.55909	6.0723	6.84976e-08	4.85976e-06	7.97668
SCN1B	3.64816	0.34488	6.05954	7.20851e-08	5.09382e-06	7.92738
SERPINA12	6.12201	-4.4025	6.04628	7.60076e-08	5.34961e-06	7.64594
PDK4	4.42044	2.4456	6.04284	7.70597e-08	5.40213e-06	7.83802
CHST15	5.91776	1.06364	6.03781	7.86256e-08	5.49012e-06	7.78544
GOLGA8M	6.23599	-4.48921	6.02258	8.35549e-08	5.81134e-06	7.53306
CCR6	6.60226	-0.10471	6.01647	8.56178e-08	5.93147e-06	7.75836
STARD8	4.49557	-0.595035	5.99614	9.28515e-08	6.40748e-06	7.6879
APOL2	3.98062	4.35539	5.99188	9.4443e-08	6.49195e-06	7.56695
SEMA6A	3.98322	3.07242	5.96582	1.04777e-07	7.17435e-06	7.52213
TCTN2	1.95796	3.89607	5.96456	1.05305e-07	7.18269e-06	7.51215
KCNIP4	3.39613	0.207623	5.95448	1.09616e-07	7.44798e-06	7.49804
COPZ2	4.54107	-0.634216	5.93543	1.18252e-07	8.004e-06	7.4595
PPP1R3C	4.80127	1.0146	5.90141	1.3537e-07	9.12763e-06	7.24902
AOC1	5.52955	3.28409	5.89173	1.40676e-07	9.42246e-06	7.26474
HLA-G	7.04111	-2.09727	5.89149	1.40809e-07	9.42246e-06	7.28088
ZHX2	2.2227	4.53074	5.88264	1.45846e-07	9.72267e-06	7.17035
FXYD1	5.67657	-2.05801	5.88071	1.46967e-07	9.76059e-06	7.25445
VEPH1	5.21255	-1.08503	5.8682	1.54443e-07	1.01831e-05	7.204
TMEM200A	6.58792	0.948108	5.86814	1.54481e-07	1.01831e-05	7.20041
SOX18	5.21643	-2.72648	5.85888	1.60257e-07	1.05245e-05	7.14987
SYDE1	4.31908	0.02232	5.8479	1.67387e-07	1.09464e-05	7.12431
DPP4	5.25184	3.46418	5.84621	1.68509e-07	1.09464e-05	7.03785
SLC7A7	5.23509	3.46614	5.84616	1.6854e-07	1.09464e-05	7.05686
BNC2	3.95339	1.07805	5.8438	1.70126e-07	1.10089e-05	7.08031
HKDC1	4.41826	4.14046	5.81541	1.90365e-07	1.22737e-05	6.95622
SPINK13	5.80074	-3.24378	5.80881	1.95395e-07	1.25071e-05	6.95298
CFH	7.53908	0.338053	5.80881	1.95402e-07	1.25071e-05	6.91108
ARRDC4	4.74708	4.03002	5.80189	2.00818e-07	1.28074e-05	6.88425
PPFIA4	4.40867	2.15353	5.79167	2.09098e-07	1.32701e-05	6.86916
DENND2A	4.42161	0.58923	5.79109	2.09575e-07	1.32701e-05	6.90205
AC010441.1	3.89425	3.68972	5.78324	2.16176e-07	1.36391e-05	6.82001
PHKA2	2.81468	5.05945	5.78001	2.18955e-07	1.37653e-05	6.74285
DEGS1	2.36922	5.27412	5.77623	2.22246e-07	1.39227e-05	6.72227
MXRA5	6.796	-0.584762	5.77227	2.25752e-07	1.40543e-05	6.81436
SYNPO	3.72747	4.98138	5.77206	2.25938e-07	1.40543e-05	6.69472
KCNMA1	4.50798	1.31275	5.7652	2.32135e-07	1.43868e-05	6.79978
LIF	4.08362	4.18303	5.76436	2.32912e-07	1.43868e-05	6.73452
LRRC41	2.2853	6.17905	5.74532	2.51073e-07	1.54545e-05	6.59409
HNF1A	5.50939	2.01488	5.74052	2.55871e-07	1.56952e-05	6.7127
TRIM9	4.36698	-0.377738	5.73415	2.6238e-07	1.60388e-05	6.70496
QRFPR	6.62345	-2.27821	5.73239	2.64207e-07	1.60948e-05	6.69878
F8	3.76259	2.60714	5.72202	2.75222e-07	1.67082e-05	6.58751
LRRC7	5.13609	-4.35572	5.71252	2.85705e-07	1.72852e-05	6.38708
HRASLS	4.99359	-2.75637	5.70861	2.90139e-07	1.74935e-05	6.59823
HOXA9	5.84997	0.970992	5.70678	2.92242e-07	1.75604e-05	6.60209
CNTNAP3B	5.38355	-2.76166	5.70506	2.94221e-07	1.76193e-05	6.5849
SPARC	6.61322	0.726122	5.69651	3.04293e-07	1.81609e-05	6.4843
TP53INP2	3.37222	3.81862	5.69278	3.08781e-07	1.83668e-05	6.46304
RASSF4	4.84198	1.96186	5.69067	3.11351e-07	1.84575e-05	6.48608
CUBN	4.83077	0.132575	5.68825	3.14339e-07	1.85723e-05	6.4959
NOL3	2.91849	4.13812	5.68558	3.17653e-07	1.87056e-05	6.41271
EPB41L4A	5.36709	-0.323244	5.66084	3.50074e-07	2.05462e-05	6.42959
KRBA1	3.97058	0.488791	5.65525	3.5784e-07	2.09325e-05	6.35361
BHLHE41	5.57733	3.156	5.64926	3.66351e-07	2.13596e-05	6.30031
MME	6.34992	2.86496	5.64505	3.72455e-07	2.16441e-05	6.28888
CGNL1	3.64602	2.59231	5.6406	3.79005e-07	2.19525e-05	6.28972
CFB	4.25959	4.55804	5.63784	3.83131e-07	2.21189e-05	6.20948
FGF11	3.14458	2.58124	5.63211	3.91831e-07	2.25475e-05	6.2615
SIRPA	5.25548	3.87067	5.62161	4.08292e-07	2.34185e-05	6.16106
TGFA	6.18339	3.61941	5.61586	4.176e-07	2.38749e-05	6.16721
TMEM257	5.04106	-5.09212	5.60337	4.38521e-07	2.499e-05	5.9588
MAP3K21	3.83745	3.28579	5.58764	4.66361e-07	2.64911e-05	6.10515
OLIG1	5.64319	-4.67416	5.57295	4.93937e-07	2.78965e-05	5.90686
ZNF385D	4.84135	-1.69409	5.57278	4.94261e-07	2.78965e-05	6.11042
CENPV	-6.20757	2.58275	-5.56338	5.12735e-07	2.88471e-05	5.86912
ZNF501	-4.02469	1.55957	-5.55568	5.28388e-07	2.96333e-05	5.81335
RGS12	2.26976	3.72948	5.55348	5.32961e-07	2.97181e-05	5.95641
TBX15	4.03681	0.0142993	5.55333	5.33263e-07	2.97181e-05	6.03943
AL953854.2	3.81321	-0.251386	5.55228	5.3545e-07	2.97461e-05	6.02982
PROS1	4.55107	4.54822	5.54474	5.51438e-07	3.05382e-05	5.86073
PPP1R14C	5.61691	1.22418	5.54131	5.5886e-07	3.08526e-05	5.96597
SYNDIG1	5.22193	-2.62061	5.52962	5.84934e-07	3.21914e-05	5.9168
TRPM3	5.4895	-2.13477	5.52498	5.95607e-07	3.2677e-05	5.90553
C2	5.24254	2.61161	5.52159	6.03534e-07	3.30094e-05	5.85919
C1S	5.77892	2.00029	5.51851	6.10814e-07	3.33044e-05	5.78836
ADAMTSL3	6.7598	-3.00478	5.51758	6.13043e-07	3.33231e-05	5.90431
UGT1A9	6.81829	-2.80551	5.51223	6.25934e-07	3.38215e-05	5.87051
RBCK1	2.87089	6.20576	5.51219	6.2604e-07	3.38215e-05	5.70679
KHK	2.99221	3.26548	5.50479	6.44325e-07	3.47032e-05	5.81036
ORAI3	2.09866	4.11846	5.49975	6.57094e-07	3.52833e-05	5.73407
S100A1	4.97922	0.51685	5.49331	6.7378e-07	3.60697e-05	5.78233
IGFBP3	8.00905	2.79425	5.46777	7.44092e-07	3.97134e-05	5.58342
EEF1AKMT3	1.52356	3.60453	5.46199	7.60991e-07	4.0493e-05	5.63716
PRKAA2	4.22435	1.25344	5.45198	7.91133e-07	4.19704e-05	5.61856
CXorf57	3.17551	1.07977	5.44621	8.09043e-07	4.27921e-05	5.64096
SPATA18	5.22537	0.774949	5.44405	8.15855e-07	4.30235e-05	5.59944
GFRA2	5.16643	-3.39828	5.43939	8.30731e-07	4.36777e-05	5.51533
OPN3	2.92966	2.39735	5.42526	8.77506e-07	4.6e-05	5.53508
ACSM2B	4.77894	-1.87381	5.4185	9.00788e-07	4.70808e-05	5.53405
IFFO1	4.9198	-1.14116	5.41411	9.16219e-07	4.77461e-05	5.53036
SSC5D	4.75673	-1.60015	5.40356	9.54396e-07	4.95893e-05	5.47987
AEBP1	5.34697	-0.73731	5.399	9.71386e-07	5.03241e-05	5.43886
FBXO17	3.45125	2.60959	5.37431	1.06865e-06	5.48097e-05	5.26212
RNF215	1.94007	3.06594	5.37421	1.06907e-06	5.48097e-05	5.31388
ALPK2	5.84483	-1.92311	5.37391	1.07032e-06	5.48097e-05	5.38027
RORC	5.04182	1.13674	5.37389	1.07038e-06	5.48097e-05	5.34171
IL32	4.38212	5.80264	5.36863	1.09237e-06	5.57739e-05	5.19962
GPD1	4.50371	1.62223	5.36013	1.12878e-06	5.74668e-05	5.30103
PYCR1	-5.81712	6.21405	-5.35242	1.16286e-06	5.90318e-05	5.2694
CIITA	4.66346	1.46156	5.35052	1.17141e-06	5.91545e-05	5.26481
IRX3	4.67053	-0.550128	5.3504	1.17197e-06	5.91545e-05	5.25724
MYOM3	5.09608	2.29347	5.33501	1.24359e-06	6.25907e-05	5.19791
NOVA1	4.93004	-1.85055	5.33303	1.25313e-06	6.28913e-05	5.22914
C19orf67	4.69383	-3.32534	5.31752	1.33024e-06	6.65724e-05	5.08453
GYPC	5.52923	-1.76598	5.30966	1.37106e-06	6.84215e-05	5.11782
TMCC1	4.51857	5.70971	5.30702	1.38507e-06	6.89259e-05	4.95102
SLC22A11	6.06176	-2.69822	5.3038	1.40233e-06	6.95887e-05	5.065
APBB1IP	6.22645	-2.5156	5.3018	1.41318e-06	6.99305e-05	5.12605
GRIN2A	4.99531	-0.693425	5.29971	1.42457e-06	7.02973e-05	5.10099
HPN	5.94528	-0.685511	5.29259	1.46405e-06	7.20443e-05	5.02943
NRP1	3.36096	4.65633	5.28691	1.49636e-06	7.32393e-05	4.87606
SYTL3	3.07536	1.09544	5.28674	1.49735e-06	7.32393e-05	5.03872
TSPAN4	2.91415	2.02829	5.28614	1.50077e-06	7.32393e-05	4.96734
RBKS	2.83832	1.65125	5.2854	1.50507e-06	7.32469e-05	5.04262
NT5DC3	1.91199	3.80195	5.28137	1.52853e-06	7.41842e-05	4.97164
APOL1	5.67586	3.74254	5.2737	1.57421e-06	7.61919e-05	4.8703
VEGFA	3.51147	7.38438	5.27245	1.58178e-06	7.63492e-05	4.78594
VAMP5	3.48364	1.60101	5.2697	1.59856e-06	7.69273e-05	4.96521
CCL15	4.90491	1.06465	5.26906	1.60247e-06	7.69273e-05	5.00564
SMPDL3A	3.24268	3.76213	5.26671	1.61701e-06	7.7415e-05	4.88075
PLPP7	5.87711	-4.242	5.26256	1.64295e-06	7.84443e-05	4.95321
LRRK2	5.80999	-0.492245	5.25296	1.70454e-06	8.11653e-05	4.88028
PPP2R3A	2.89079	3.56868	5.25091	1.71798e-06	8.15856e-05	4.79547
RETREG1	3.77652	3.663	5.24985	1.72494e-06	8.16963e-05	4.82706
ZC3HC1	1.63911	4.2177	5.24818	1.73601e-06	8.2001e-05	4.81622
DFNA5	4.78055	0.631362	5.247	1.74391e-06	8.21542e-05	4.81603
DZIP1	4.84668	0.286494	5.23267	1.84225e-06	8.65565e-05	4.81785
FAM149A	4.13187	1.45212	5.21912	1.94025e-06	9.0919e-05	4.7793
SLC22A4	2.9906	1.1132	5.21056	2.00479e-06	9.36946e-05	4.79872
PFKP	3.46798	6.90758	5.20842	2.02121e-06	9.42127e-05	4.55169
RARRES1	4.31655	1.66027	5.19764	2.10621e-06	9.79166e-05	4.70866
SSPN	3.79674	2.66896	5.19109	2.15954e-06	0.000100132	4.62287
GALNT18	5.25808	1.15354	5.18922	2.17499e-06	0.000100585	4.66941
SLC17A3	5.34039	-4.47099	5.18044	2.24907e-06	0.000103739	4.56664
IKBIP	2.93805	3.68564	5.16848	2.35398e-06	0.000108295	4.4741
ADAMTS1	5.09039	-0.785343	5.16178	2.41481e-06	0.000110805	4.55627
PERM1	4.42287	-1.28258	5.1597	2.43401e-06	0.000111218	4.59318
BCL6	2.33956	4.10947	5.15944	2.4364e-06	0.000111218	4.47048
ATL1	2.9924	2.19651	5.15177	2.5086e-06	0.000114219	4.56379
GAD1	5.33531	-0.74719	5.14896	2.53556e-06	0.000115149	4.57187
TNFSF14	4.47013	-1.10197	5.13806	2.64287e-06	0.000119715	4.54225
DHCR7	-4.55482	6.07379	-5.13052	2.71966e-06	0.000122878	4.51625
UNC5CL	3.95469	2.97768	5.1283	2.74271e-06	0.000123604	4.42178
USH1C	6.42332	3.34865	5.12314	2.79699e-06	0.000125729	4.39877
LGALS2	6.12867	0.334034	5.11229	2.91463e-06	0.000130685	4.37249
STC1	4.91773	1.65781	5.10427	3.00461e-06	0.000134379	4.2741
MBD4	1.68133	5.49874	5.10122	3.03965e-06	0.000135602	4.22095
SPTLC3	4.66293	2.21872	5.0946	3.11688e-06	0.000138697	4.28457
SEMA4B	2.81416	5.89352	5.08184	3.27121e-06	0.000145199	4.12108
PBLD	2.81512	3.82632	5.0811	3.28039e-06	0.000145242	4.22136
TENM1	4.87491	-0.0414597	5.07567	3.34856e-06	0.000147889	4.25681
MIOX	4.73906	-1.56627	5.06913	3.43243e-06	0.000151215	4.29617
PTPRN	5.65034	-2.58589	5.06809	3.44593e-06	0.000151432	4.28949
ADAMTS16	3.38527	-1.29522	5.05793	3.58095e-06	0.000156975	4.23784
BCO1	5.03408	-0.161578	5.05709	3.59233e-06	0.000157085	4.25785
CDK18	3.44401	3.98173	5.04573	3.74979e-06	0.000163565	4.05716
FP236240.1	4.29091	-4.75905	5.04199	3.80311e-06	0.000165482	4.05795
KIF12	5.40392	1.51451	5.03727	3.87142e-06	0.00016804	4.11242
AKR1B1	5.66513	3.43439	5.03333	3.92944e-06	0.000170141	3.97755
SNX29	1.88183	4.08328	5.02929	3.98985e-06	0.000172334	4.00207
PEX5L	4.90399	-1.69053	5.02856	4.00084e-06	0.000172388	4.15175
LGALS12	5.43418	-3.96222	5.02251	4.09314e-06	0.000175935	4.09066
C5orf49	5.21588	-3.18831	5.01586	4.19703e-06	0.000179963	4.10693
BEST4	3.48332	0.189925	5.0148	4.21379e-06	0.000180244	4.10991
SLC16A4	4.09825	1.90764	5.01287	4.24446e-06	0.000181117	4.02257
TMEM37	4.41421	2.49714	5.00834	4.31761e-06	0.000183795	3.97952
EMX1	6.14496	-3.42966	5.00573	4.36016e-06	0.00018516	4.03731
BCKDK	2.11728	5.22955	5.00437	4.38259e-06	0.000185666	3.86047
PPP2R2C	6.28348	0.396339	4.99393	4.55818e-06	0.000192643	3.97269
PON2	2.50496	6.90127	4.99292	4.57544e-06	0.000192911	3.77785
EPDR1	5.78659	2.01515	4.99217	4.5884e-06	0.000192997	3.91374
HHLA2	5.96765	2.7269	4.9892	4.63989e-06	0.000194699	3.90884
COL4A1	5.2604	1.79077	4.9865	4.68734e-06	0.000196224	3.86585
CEBPD	2.98668	3.76731	4.96726	5.03849e-06	0.000210426	3.78612
HNF4A	5.31384	4.37466	4.94362	5.50564e-06	0.000229393	3.74808
TSNARE1	2.20334	3.94622	4.94149	5.54976e-06	0.000230687	3.71173
ABCA3	3.2647	2.1927	4.93582	5.66874e-06	0.00023508	3.72545
DIXDC1	2.55449	2.91814	4.93443	5.69846e-06	0.000235305	3.7265
HGD	4.63246	1.88041	4.93432	5.70082e-06	0.000235305	3.74122
RARRES3	4.47297	1.30565	4.92596	5.882e-06	0.000242218	3.70812
CRYZ	3.28346	5.08268	4.92491	5.90513e-06	0.000242605	3.60651
RNF128	5.19933	4.35255	4.91979	6.01911e-06	0.000246714	3.6117
TLR3	4.55619	1.88977	4.91893	6.03858e-06	0.000246939	3.68803
GPR68	4.3157	-0.701795	4.9095	6.25532e-06	0.000255211	3.74282
RASGRP1	5.05505	0.293855	4.90779	6.29533e-06	0.000256252	3.70711
EFNA5	3.34899	1.9434	4.9042	6.38018e-06	0.000259109	3.57938
GNS	1.90766	7.04744	4.8968	6.559e-06	0.00026576	3.42758
ABCA1	3.63711	4.04027	4.89517	6.59905e-06	0.000266771	3.49612
SLC16A3	3.20624	5.76649	4.85793	7.58129e-06	0.000305779	3.29805
GMNC	5.72674	-3.7116	4.84576	7.93215e-06	0.000319201	3.46205
NECAB2	4.92175	-3.5719	4.83752	8.17872e-06	0.000328375	3.4653
LCA5L	3.12761	-0.0554391	4.83443	8.27329e-06	0.000331419	3.47387
CA9	5.30819	4.19827	4.82	8.72819e-06	0.000348114	3.21687
NID1	5.75975	1.58511	4.81996	8.72945e-06	0.000348114	3.30764
FIBIN	4.82718	-2.57118	4.81319	8.95149e-06	0.000356165	3.41308
THEMIS2	4.12364	0.966911	4.81168	9.00162e-06	0.000357354	3.34688
EFEMP2	3.26534	1.48024	4.79962	9.41281e-06	0.00037284	3.26715
ABLIM3	4.5618	1.4702	4.7966	9.51867e-06	0.00037619	3.23665
SIRPB1	4.10108	-1.47283	4.79423	9.60243e-06	0.000378653	3.3492
KLRB1	4.71969	-3.29237	4.78644	9.88325e-06	0.000388858	3.2545
STC2	3.58009	3.76226	4.78065	1.0097e-05	0.000396385	3.109
AGMO	4.35102	0.186347	4.77648	1.02537e-05	0.000401643	3.24867
SYBU	3.68059	3.35201	4.7671	1.0615e-05	0.000414879	3.13966
KCTD11	2.48559	4.04954	4.76571	1.06697e-05	0.000416093	3.0582
DNAJA4	-5.0231	4.45639	-4.76129	1.08452e-05	0.000422006	3.15969
FHL1	3.9144	1.29593	4.75296	1.11835e-05	0.000434214	3.07086
CX3CL1	4.29266	2.36866	4.75173	1.12344e-05	0.000435233	3.0737
SFRP2	5.83931	-2.72276	4.75053	1.1284e-05	0.000436201	3.19224
CTSZ	2.18755	7.15976	4.74573	1.14857e-05	0.000443028	2.88851
GPRC5C	4.08269	3.97767	4.74462	1.15326e-05	0.000443865	3.00646
TRIB3	3.04599	6.12023	4.73999	1.17309e-05	0.000450518	2.87484
PODNL1	3.72331	-0.353073	4.73874	1.17853e-05	0.000451625	3.16091
LINC00890	4.03673	-4.56855	4.73797	1.18185e-05	0.000451917	3.06937
TYMP	3.90215	2.63578	4.73525	1.19376e-05	0.000455485	2.93749
MMP24	3.93489	0.754155	4.73013	1.21645e-05	0.000463142	3.12855
LRRC32	4.52311	-0.997571	4.72199	1.25342e-05	0.000476193	3.09196
SMIM10	4.30125	-0.775853	4.71767	1.27348e-05	0.000482774	3.04087
TMEM139	4.78622	0.962353	4.71653	1.27886e-05	0.000483776	3.04528
FZD1	2.34212	3.83105	4.71314	1.29489e-05	0.000488792	2.88747
DIRAS2	4.12374	-0.102692	4.70939	1.31283e-05	0.000494509	3.04163
AKT3	3.3955	1.08226	4.70302	1.34392e-05	0.000505141	2.9527
RDH5	3.23058	1.18057	4.70047	1.35655e-05	0.000508807	2.97354
FAM219A	2.23889	3.8039	4.69806	1.36857e-05	0.000512229	2.84089
KCTD14	3.44864	3.27266	4.69014	1.40893e-05	0.000526218	2.89427
OSGIN1	2.74589	1.77579	4.68695	1.42547e-05	0.000531273	2.92276
C1QTNF1	3.39416	2.5627	4.68534	1.4339e-05	0.000533289	2.86853
DNM1	3.59841	1.36587	4.6845	1.43834e-05	0.000533534	2.88684
IL18BP	3.20408	2.51472	4.68407	1.4406e-05	0.000533534	2.88109
CASS4	3.12372	-1.0948	4.68265	1.44815e-05	0.000534151	2.95768
SH3BP2	2.31955	5.56922	4.68261	1.44831e-05	0.000534151	2.70755
SLC22A5	1.66609	3.60368	4.67721	1.47725e-05	0.000543689	2.8297
HPCAL1	2.11601	5.09392	4.67631	1.48212e-05	0.000544348	2.70357
CXCL1	4.9221	1.31908	4.67242	1.50339e-05	0.000551014	2.86108
SDK1	4.44954	0.179368	4.66786	1.5287e-05	0.000559131	2.84756
SERPINA1	7.49737	4.444	4.6658	1.54026e-05	0.000561202	2.6804
SLC4A4	5.49649	0.738499	4.66572	1.54072e-05	0.000561202	2.8028
SIPA1L2	3.66756	3.68396	4.66046	1.57064e-05	0.000570925	2.72686
CHST2	5.69931	-1.28374	4.65968	1.57512e-05	0.000571378	2.84251
ITM2B	2.29513	7.2422	4.65124	1.62447e-05	0.000588073	2.55477
HLA-DQB1	6.43417	0.0990708	4.64911	1.63715e-05	0.000591451	2.75931
CTTNBP2	5.88691	1.17547	4.64424	1.66652e-05	0.000600833	2.77062
TMEM47	5.35408	-0.143731	4.64134	1.68425e-05	0.000605988	2.73332
TRPC1	3.77054	0.0575527	4.63964	1.6947e-05	0.000608509	2.7325
VASN	2.89971	1.47731	4.62997	1.7556e-05	0.000629097	2.66895
TMEM44	2.05397	3.53381	4.62016	1.81945e-05	0.000650657	2.60613
FAM213A	-4.22091	6.03252	-4.61073	1.88302e-05	0.000672028	2.6376
LRRC25	4.6247	-2.12627	4.61001	1.88793e-05	0.000672424	2.71887
SERTM1	4.65828	-3.46205	4.60838	1.8992e-05	0.000675077	2.68738
PQLC2L	4.88824	-1.95764	4.60152	1.9472e-05	0.000690748	2.69371
AL161669.4	5.12334	-4.17354	4.59534	1.99139e-05	0.000705009	2.64074
PELO	1.38226	4.81406	4.58898	2.03791e-05	0.000719874	2.4309
OR13A1	4.82624	-3.37396	4.5885	2.04153e-05	0.000719874	2.62947
FGG	6.15071	-2.41222	4.58547	2.06405e-05	0.000725791	2.57268
RNF144B	3.12887	2.38139	4.58514	2.06653e-05	0.000725791	2.48871
CYP4F11	4.93284	1.41703	4.58371	2.0773e-05	0.000728127	2.59492
REG3G	4.32496	-5.00752	4.58208	2.08965e-05	0.000730883	2.56333
A4GALT	4.31495	0.777952	4.58158	2.09344e-05	0.000730883	2.5052
CYP1B1	3.61294	1.03269	4.58007	2.10494e-05	0.000733449	2.47573
FAH	2.10664	4.26726	4.57648	2.13254e-05	0.000741603	2.40006
OR2A4	7.2587	-3.55843	4.57414	2.15072e-05	0.000746457	2.60545
SORT1	-5.20138	6.01633	-4.5595	2.26787e-05	0.000785574	2.55986
IRX5	3.74758	0.0816329	4.5576	2.28356e-05	0.000788812	2.51837
PF4V1	4.85829	-4.18075	4.55728	2.28615e-05	0.000788812	2.50305
HLA-DOA	5.155	-0.106949	4.5535	2.31767e-05	0.000798127	2.52389
NEURL3	3.60736	-0.716121	4.54983	2.34868e-05	0.000807233	2.52684
MXRA8	3.95116	1.60054	4.54191	2.41687e-05	0.000829056	2.41501
ZNF395	2.32189	6.71683	4.52355	2.58259e-05	0.000884187	2.11797
CLEC4E	2.95819	-1.125	4.51713	2.64306e-05	0.00090204	2.42055
BIRC3	3.92486	4.74314	4.51694	2.64495e-05	0.00090204	2.14088
UPB1	4.74301	-3.00259	4.50493	2.76193e-05	0.000940122	2.37107
NPEPL1	2.16877	5.00832	4.49673	2.84463e-05	0.000966408	2.08254
TMEM169	3.6841	-0.864096	4.47884	3.03368e-05	0.00102866	2.29144
CYP51A1	-2.34803	7.03338	-4.4661	3.1756e-05	0.00107472	2.0829
JCAD	3.42612	1.88241	4.4615	3.22847e-05	0.00109052	2.07916
MITF	2.94223	1.28469	4.45858	3.26236e-05	0.00109986	2.08829
EGLN3	4.69166	5.45209	4.45679	3.28337e-05	0.00110484	1.92667
CHST3	3.80385	1.89128	4.45408	3.31541e-05	0.0011135	2.04323
CERS6	-3.57041	6.71103	-4.45273	3.33149e-05	0.00111678	2.10991
ARSE	4.34464	3.36294	4.44955	3.36965e-05	0.00112743	2.05401
TINAG	4.97789	0.282912	4.44766	3.39255e-05	0.00113294	2.14631
MGLL	3.67453	4.8569	4.44626	3.40962e-05	0.0011365	1.9211
HMGCR	-2.20659	7.00653	-4.44229	3.4584e-05	0.00114921	2.00025
PHACTR1	3.36744	0.418242	4.4421	3.46076e-05	0.00114921	2.11811
ANK2	4.17603	0.33561	4.4387	3.50317e-05	0.00116111	2.0644
UQCRH	-2.46892	7.64863	-4.43211	3.58667e-05	0.00118519	1.9466
GDA	4.22498	3.39843	4.43191	3.58925e-05	0.00118519	1.96465
TMEM200B	3.85344	-0.928903	4.42607	3.66496e-05	0.00120793	2.03843
PNMA2	3.4314	2.72144	4.42504	3.67843e-05	0.00121011	1.94213
CSRP2	3.25972	1.32918	4.42407	3.69125e-05	0.00121208	1.92965
HYAL1	3.97979	1.35167	4.41034	3.87654e-05	0.00127056	1.96674
OSMR	3.68489	2.59286	4.39928	4.03253e-05	0.0013183	1.71755
GLUD1	1.64403	7.027	4.39896	4.03713e-05	0.0013183	1.69656
TPST2	2.09457	3.93168	4.39698	4.06563e-05	0.00132516	1.8122
HOXA3	3.8394	2.13467	4.39629	4.07567e-05	0.00132598	1.89727
ALOX5	5.37939	1.48452	4.39133	4.1483e-05	0.00134713	1.85318
TGFBI	5.08629	7.25578	4.39078	4.15646e-05	0.0013473	1.65876
COL5A1	5.17211	1.40905	4.38926	4.17899e-05	0.00135213	1.81865
TMEM252	4.70173	-2.96868	4.38746	4.20575e-05	0.0013583	1.9719
SLC12A8	2.35644	3.27121	4.38129	4.29919e-05	0.00138594	1.82405
CXXC5	2.64684	5.12596	4.3792	4.33124e-05	0.00139373	1.70093
DDIT4L	5.62871	-1.44655	4.37854	4.34143e-05	0.00139447	1.94295
PLA2G12B	5.41841	-1.19853	4.37747	4.35784e-05	0.0013972	1.96623
ADM2	2.82814	2.40651	4.37565	4.38616e-05	0.00140373	1.82295
LRRN4	4.70503	-1.67356	4.37313	4.42566e-05	0.00140992	1.9539
CD109	3.82809	3.58712	4.37304	4.42702e-05	0.00140992	1.64445
RHOBTB1	3.47684	3.29353	4.37286	4.42981e-05	0.00140992	1.74458
UPK1B	5.48414	-0.454453	4.37238	4.43743e-05	0.00140992	1.85625
PAX2	5.50681	-4.33414	4.37137	4.45338e-05	0.00141245	1.93596
VIM	5.56884	4.89277	4.36956	4.4821e-05	0.00141874	1.56322
CXCL6	5.66056	-2.41043	4.36911	4.48929e-05	0.00141874	1.94041
STRBP	-2.35896	5.87235	-4.36553	4.54678e-05	0.00143435	1.86337
OR2A7	3.08429	2.49718	4.35693	4.68749e-05	0.0014761	1.75008
CALR	1.52773	9.62579	4.35159	4.77708e-05	0.00150164	1.49651
PLEK	6.30246	-2.27203	4.34969	4.80947e-05	0.00150913	1.82951
CES4A	5.56798	-1.62837	4.34872	4.82598e-05	0.0015109	1.8755
CLU	4.04768	4.54209	4.34836	4.83222e-05	0.0015109	1.55476
PATJ	1.86917	5.66799	4.33557	5.05604e-05	0.00157809	1.54084
ANXA4	2.66144	7.41639	4.3349	5.06795e-05	0.00157902	1.46496
ST8SIA4	4.16768	-0.252808	4.3314	5.1312e-05	0.00159591	1.76778
P2RY6	3.48767	-0.0306572	4.32916	5.17192e-05	0.00160575	1.756
GSTA1	5.87034	0.516785	4.32415	5.26445e-05	0.00163161	1.6642
C10orf67	3.37918	-1.3743	4.32163	5.31146e-05	0.0016433	1.78854
GOLGA6L2	6.52713	-3.6347	4.31948	5.35192e-05	0.00165292	1.77183
MAPK8IP2	3.81349	0.111738	4.31654	5.40771e-05	0.00166507	1.6702
PTCHD4	4.90726	-1.71762	4.31642	5.4101e-05	0.00166507	1.7683
RAB25	-8.55869	4.30264	-4.30652	5.60241e-05	0.00172126	1.72014
LPIN3	2.78948	5.22191	4.30225	5.6874e-05	0.00174433	1.43155
CTAGE9	5.78773	-3.2526	4.29863	5.76047e-05	0.00176117	1.70116
TPM1	2.87618	6.94852	4.29854	5.76225e-05	0.00176117	1.36736
SERPINE1	4.13791	2.73639	4.29443	5.84635e-05	0.00178379	1.45049
SOX30	-4.15063	-0.297057	-4.29299	5.87602e-05	0.00178976	1.67242
EVA1A	4.67333	0.992643	4.2918	5.90072e-05	0.00179419	1.5473
B4GALT1	1.63009	6.59061	4.28602	6.022e-05	0.00182672	1.3264
BTBD16	4.08293	-1.03928	4.28572	6.02841e-05	0.00182672	1.6637
IL18R1	3.78357	0.2255	4.27674	6.22178e-05	0.00188209	1.56244
PPP1R3B	2.32131	5.48439	4.27525	6.25439e-05	0.00188872	1.33991
BICD1	2.11983	3.94843	4.27324	6.29884e-05	0.0018989	1.37186
DAB2	2.98308	5.37897	4.27257	6.31371e-05	0.00190014	1.29652
NBEA	2.95883	2.22844	4.26831	6.40893e-05	0.00192551	1.41162
LDOC1	5.57009	-3.03791	4.26527	6.4775e-05	0.00194281	1.58768
COL18A1	3.86723	3.14873	4.25691	6.67053e-05	0.00199732	1.28244
MEST	-6.08143	6.20276	-4.25423	6.73332e-05	0.0020127	1.57081
LXN	3.61742	2.29167	4.24174	7.03453e-05	0.00209869	1.40935
PLXND1	3.64984	3.63544	4.24133	7.04473e-05	0.00209869	1.21154
AIG1	1.89962	4.54048	4.23345	7.24177e-05	0.00215376	1.25482
MSRB3	3.53546	0.101358	4.23165	7.28744e-05	0.0021637	1.36996
INHBC	3.73318	-3.26675	4.2311	7.30144e-05	0.00216408	1.48226
BST2	4.27966	2.93492	4.23064	7.31325e-05	0.00216408	1.16725
CIDEB	3.6312	0.662524	4.22712	7.40369e-05	0.0021836	1.374
GYS1	1.56106	5.50666	4.22711	7.40394e-05	0.0021836	1.17103
SLC5A10	4.35656	-2.9165	4.22481	7.46383e-05	0.0021976	1.48056
VLDLR	2.95398	3.48643	4.21882	7.62161e-05	0.00224032	1.19014
IGFBP7	5.37541	0.0117216	4.21481	7.72909e-05	0.00226814	1.23623
GGT1	3.5861	3.76646	4.20941	7.8761e-05	0.00230745	1.15162
JAK3	3.59251	0.933587	4.20557	7.98238e-05	0.00233471	1.27118
MAML3	-4.01438	3.34336	-4.20497	7.99898e-05	0.0023357	1.40251
PTPRM	4.62927	0.528642	4.19901	8.16675e-05	0.00238076	1.23137
BATF2	3.34941	1.49746	4.19479	8.28779e-05	0.00241206	1.32252
KCNIP3	4.05063	-1.09881	4.19356	8.3233e-05	0.00241841	1.32587
GPR146	2.49922	0.584553	4.18773	8.49405e-05	0.00246397	1.33639
ARHGEF6	3.31765	1.27116	4.18595	8.54667e-05	0.00247517	1.12208
PI15	-5.65907	0.415746	-4.18393	8.60704e-05	0.00248858	1.34194
HRCT1	3.60538	0.06253	4.17508	8.87582e-05	0.00256209	1.26307
AC137056.1	3.70433	-4.92471	4.17025	9.02599e-05	0.00260119	1.28431
KCNA5	4.39105	-4.86937	4.16678	9.13533e-05	0.00262842	1.27797
HSF4	3.46673	1.34153	4.15976	9.36074e-05	0.00268889	1.14015
FAM57A	1.46412	4.68767	4.15562	9.49589e-05	0.00272328	0.991079
CAPN12	3.8697	1.36577	4.155	9.51645e-05	0.00272476	1.15688
METTL7B	3.59411	3.63108	4.15256	9.59707e-05	0.00274089	1.02822
FHOD3	4.61983	1.18109	4.15181	9.62222e-05	0.00274089	1.07291
PFKFB4	2.34431	4.2513	4.15172	9.62513e-05	0.00274089	0.952984
PILRA	3.1518	-1.41989	4.15143	9.63484e-05	0.00274089	1.25295
CADM1	4.74002	1.45116	4.14354	9.90187e-05	0.00281232	1.06281
TSPAN12	2.98164	3.91856	4.14069	9.99992e-05	0.00283561	0.98625
PML	2.04965	4.93485	4.13894	0.000100606	0.00284824	0.888665
ERFE	-4.79083	0.0334435	-4.1384	0.000100793	0.00284898	1.19917
KLHL14	5.41901	-3.53618	4.13676	0.000101368	0.00286064	1.20455
RUNX1	2.591	4.64346	4.13547	0.00010182	0.00286774	0.910483
PADI1	4.98474	0.214647	4.13512	0.000101944	0.00286774	1.07978
ODF3B	3.77978	0.0975162	4.12942	0.000103971	0.00292011	1.05831
MEIS3	3.70631	-0.803991	4.12822	0.000104405	0.00292764	1.16998
WDR81	1.97847	4.01363	4.12668	0.000104962	0.00293861	0.903074
IL4I1	3.81644	-1.10304	4.12446	0.000105769	0.00295651	1.15459
PCED1B	3.27305	2.19962	4.11836	0.00010802	0.00301465	0.972481
ARHGEF26	-5.42532	0.709509	-4.1178	0.00010823	0.00301506	1.13791
GFPT2	3.80406	0.133205	4.11711	0.000108487	0.00301506	0.977546
CITED2	1.99029	5.33337	4.11681	0.0001086	0.00301506	0.78254
TENM3	4.4623	-0.985479	4.11645	0.000108732	0.00301506	1.1035
ADM	3.06133	5.07065	4.11604	0.000108888	0.00301506	0.776665
NFKBIZ	2.94948	4.61624	4.11219	0.000110344	0.00305061	0.801941
CELSR2	3.45362	3.46718	4.11165	0.00011055	0.00305152	0.892781
ZNF626	3.24131	1.47029	4.10941	0.000111406	0.00307036	0.953845
C1RL	2.03112	4.64319	4.10741	0.000112175	0.00308675	0.807059
CPA4	4.27704	-0.764079	4.10507	0.000113082	0.00310653	1.07298
PDIA5	2.60692	4.82976	4.10465	0.000113246	0.00310653	0.79428
BNIP3	3.38833	5.04601	4.10185	0.000114346	0.00313185	0.699059
RCBTB2	2.63445	2.79626	4.09742	0.000116102	0.00317195	0.895103
GCK	4.47243	-4.17366	4.09694	0.000116293	0.00317195	1.0743
SAA2-SAA4	4.60677	-4.44024	4.0968	0.000116349	0.00317195	1.07313
SLC10A2	4.17909	-3.1789	4.09332	0.000117754	0.0032053	1.0649
TSC22D3	2.58101	4.88599	4.09002	0.000119098	0.0032369	0.75313
HSD17B14	2.75617	0.206604	4.0891	0.000119474	0.00324213	0.926876
GOLGA6L7P	5.00932	-2.85484	4.08619	0.000120676	0.00326972	1.03922
CYB561D1	1.53022	4.11542	4.08489	0.000121217	0.00327935	0.800686
PRICKLE2	2.23704	1.98817	4.08434	0.000121444	0.00328047	0.911071
FUT11	2.31379	3.14662	4.08146	0.000122652	0.00330805	0.840097
SYTL2	4.40029	4.0268	4.07928	0.000123575	0.00332786	0.743159
AMACR	2.05654	5.84835	4.07742	0.000124364	0.00334402	0.68195
CAVIN3	3.83592	1.76027	4.07635	0.000124822	0.00335122	0.799228
VKORC1	1.8043	5.47926	4.07184	0.000126771	0.00339626	0.638054
BARX2	3.29527	2.53949	4.07158	0.000126884	0.00339626	0.756234
FDFT1	-3.10632	7.54917	-4.07084	0.000127207	0.00339977	0.812508
IL1R1	3.41074	1.88218	4.06939	0.000127841	0.00341155	0.751386
ZMAT1	4.0317	-0.609956	4.0648	0.000129869	0.00346044	0.902836
PGAM2	5.36784	-2.7772	4.06219	0.000131035	0.00348624	0.973134
FMO1	4.58555	-2.88227	4.06045	0.000131816	0.00350175	0.972604
MARCKSL1	-3.38133	7.0582	-4.0551	0.000134254	0.0035568	0.821547
HLA-DPB1	5.56875	-1.04453	4.05502	0.000134291	0.0035568	0.808871
SQLE	-2.01302	7.03198	-4.05303	0.000135212	0.0035742	0.677951
ST3GAL3	1.96405	2.13353	4.05272	0.000135353	0.0035742	0.748328
WDR66	2.23174	1.87364	4.05076	0.000136266	0.00359296	0.817742
IL15	2.35468	1.37076	4.0502	0.000136527	0.00359446	0.846326
CD99L2	1.47257	4.79562	4.04896	0.000137107	0.00360436	0.604933
DPYSL3	3.42339	3.45488	4.04453	0.000139202	0.003654	0.615762
BBOX1	4.20439	-1.91446	4.04344	0.000139718	0.00366209	0.87655
GRIK4	4.98279	-4.21452	4.04164	0.00014058	0.00367924	0.907112
PITPNM2	2.21201	3.3989	4.04103	0.000140873	0.00368098	0.670816
FGA	5.24393	-1.40295	4.04064	0.000141063	0.00368098	0.796888
PRRG4	2.56749	3.78113	4.03386	0.000144371	0.00376173	0.644022
MMP2	4.44596	0.258561	4.02826	0.000147154	0.00382859	0.692548
FOXB1	4.25709	-4.49618	4.02752	0.000147525	0.00383261	0.859029
GUCY1A3	4.70493	-0.799889	4.02438	0.000149113	0.00386817	0.698544
IL20RB	6.25693	0.0433883	4.01712	0.000152852	0.00395936	0.742693
SNTB1	3.04389	4.38259	4.01658	0.000153133	0.00396084	0.5845
NUPR1	5.29988	3.46911	4.01456	0.000154191	0.00398238	0.520032
IRS2	3.44855	4.52697	4.01062	0.000156274	0.00403027	0.493185
DEPDC7	3.11429	1.6938	4.00835	0.000157484	0.00405556	0.712115
LY96	3.93641	-0.933198	4.0064	0.000158534	0.00407664	0.684736
VAV3	4.80835	3.56862	4.00371	0.000159993	0.00410819	0.548537
ANKS1B	3.5102	-2.47138	3.9956	0.000164464	0.0042108	0.758078
LGALSL	-2.46955	4.21211	-3.9956	0.000164466	0.0042108	0.749397
FIGN	4.28234	-1.56506	3.99015	0.000167534	0.00428316	0.661449
CAV1	3.8195	3.96334	3.98291	0.000171707	0.00438348	0.391633
CRYAA	3.50131	-5.01001	3.97872	0.000174164	0.00443981	0.712309
HOXA10	3.44298	3.16745	3.97562	0.000176002	0.00448019	0.521735
ADAM8	3.36783	2.6564	3.97519	0.00017626	0.0044803	0.478764
ARHGAP42	2.81543	2.46519	3.97314	0.000177484	0.00450493	0.541885
DNAJC22	2.56636	4.73361	3.97228	0.000178005	0.00450671	0.361227
FBN1	3.70081	0.574589	3.97218	0.000178064	0.00450671	0.526828
GLB1L	1.66013	2.23551	3.97019	0.000179272	0.00452291	0.562526
MOCOS	2.09263	3.12555	3.9699	0.000179448	0.00452291	0.48518
CYP8B1	3.31321	-2.01662	3.96986	0.000179472	0.00452291	0.698519
MET	3.01014	6.2845	3.96491	0.000182501	0.00459267	0.32601
SLC41A2	2.64507	3.49564	3.9629	0.000183747	0.00461746	0.410939
CTSD	2.40708	7.48352	3.9588	0.000186314	0.00467532	0.21775
GRIN2B	6.29823	0.746396	3.95152	0.000190954	0.00478076	0.57378
GUCA1C	3.9569	-4.88684	3.95136	0.000191057	0.00478076	0.631682
GBP4	3.77342	2.09383	3.95077	0.000191441	0.0047836	0.442359
XRCC5	-1.24306	8.85354	-3.94809	0.000193183	0.0048203	0.22572
HOXD4	4.21739	-1.42071	3.9435	0.000196197	0.00488666	0.588279
GPR3	-2.82078	-0.651083	-3.94285	0.000196631	0.00488666	0.610054
GIMAP5	5.70057	-4.10835	3.94278	0.000196672	0.00488666	0.616262
SSB	-1.53393	7.45104	-3.942	0.000197192	0.00489269	0.27448
SIGLEC9	3.9572	-4.07954	3.93946	0.00019889	0.0049279	0.600448
CD40	4.85405	-0.201512	3.93715	0.000200448	0.00495955	0.398497
TRIM22	3.69767	2.47278	3.93658	0.000200829	0.00496201	0.361827
ZNF608	3.74381	2.7215	3.93358	0.000202869	0.00500543	0.375037
RNLS	2.8498	2.15114	3.93015	0.000205231	0.00505665	0.428242
HEG1	3.14592	1.79172	3.92523	0.000208659	0.00513394	0.322324
EPSTI1	3.2453	3.57866	3.92446	0.000209202	0.00514014	0.330915
ITGB7	4.29344	0.633322	3.91448	0.000216341	0.00530817	0.376316
GOLGA8N	2.64018	2.19399	3.90874	0.000220559	0.00540415	0.311524
FRAT1	-3.87942	1.17869	-3.90371	0.000224315	0.00548856	0.495352
USP39	-1.27843	5.9149	-3.9017	0.000225836	0.00551816	0.254383
AC009779.3	2.01044	2.39199	3.9011	0.000226289	0.00552159	0.301145
NTNG2	3.62159	-2.12716	3.89498	0.000230983	0.0056214	0.470855
PBX1	-6.33779	5.02814	-3.89494	0.000231017	0.0056214	0.473472
SMIM6	3.38154	0.856748	3.89234	0.000233032	0.00566264	0.390519
INSIG2	2.0924	4.90715	3.89161	0.000233609	0.00566427	0.100642
LDLR	-4.51368	6.43454	-3.89144	0.00023374	0.00566427	0.441828
CHST11	3.57289	1.64209	3.88839	0.000236142	0.00571463	0.182937
B9D2	2.13153	1.91204	3.88618	0.000237894	0.00574915	0.302035
ACLY	1.33215	7.87891	3.88566	0.000238305	0.00574997	-0.00771713
AL035460.1	4.23067	-4.52109	3.88532	0.000238579	0.00574997	0.441117
C5AR1	3.04374	-0.84009	3.87838	0.000244184	0.00587706	0.388227
IL1R2	4.39863	1.3433	3.87295	0.000248665	0.00597675	0.252013
NRIP3	-4.50618	-0.28393	-3.87205	0.000249409	0.00598022	0.405268
CXorf38	1.22037	5.04455	3.87196	0.000249486	0.00598022	0.0735329
H1F0	-4.15619	7.81054	-3.86775	0.000253016	0.00605662	0.19888
GLMP	2.13122	4.53546	3.86696	0.000253689	0.00606451	0.0899038
ADAMTS9	5.50791	-1.44414	3.86639	0.000254171	0.00606783	0.369669
DGAT2	-5.83353	4.04991	-3.86543	0.00025499	0.00607915	0.385307
TGFB1	2.62244	3.06874	3.86303	0.000257043	0.00611983	0.0429241
UBA5	1.50553	5.44191	3.86053	0.000259193	0.00616273	-0.00744518
HOXD8	3.92689	-0.259278	3.8552	0.000263848	0.00626498	0.246889
SLC15A4	2.7351	3.55685	3.84997	0.000268487	0.00636656	0.0382395
TPP1	1.78207	6.4124	3.84728	0.000270903	0.00641525	-0.101974
FMO2	4.44753	-3.42201	3.84492	0.000273038	0.00645716	0.327324
BET1	1.30384	4.71968	3.84101	0.000276617	0.00653305	-0.0197714
MOXD1	4.28267	-1.35462	3.83971	0.000277815	0.00655257	0.161995
ZNF676	4.38672	-4.56626	3.83915	0.000278333	0.00655604	0.307378
THBS2	3.95844	-0.228841	3.83659	0.000280719	0.00659866	0.208506
ABCA12	4.14357	0.772519	3.8364	0.000280889	0.00659866	0.112066
ADA2	4.42918	0.125228	3.834	0.00028314	0.0066427	0.205585
GSG1	3.07926	-1.7262	3.83294	0.000284141	0.00665734	0.292389
TNFRSF14	2.62888	3.91388	3.8274	0.000289421	0.00677207	-0.0043062
TBKBP1	-5.24659	2.17795	-3.82684	0.000289956	0.00677562	0.273144
HIPK2	2.20228	5.52916	3.8248	0.000291937	0.00681288	-0.154355
APCDD1L	4.60982	-1.90232	3.82099	0.000295649	0.00689042	0.238288
FAM83B	-6.15775	2.88506	-3.81937	0.000297237	0.0069183	0.252733
OCLN	-4.58357	5.58207	-3.81697	0.000299621	0.0069646	0.23621
IGFBP4	3.35225	6.2525	3.81536	0.000301224	0.00698335	-0.184439
SLC9A3R1	2.25418	5.7947	3.81529	0.000301288	0.00698335	-0.153526
TBC1D30	-4.79138	2.94982	-3.81497	0.000301613	0.00698335	0.238228
FAM234B	2.03819	2.32782	3.81213	0.000304469	0.00704024	0.014315
THPO	4.47012	-3.49964	3.8116	0.000304998	0.00704327	0.230395
SPART	2.85397	2.1394	3.81051	0.000306105	0.00705738	-0.10486
IL15RA	3.55376	1.03052	3.81021	0.000306408	0.00705738	0.128125
HOXD9	4.4773	-0.486198	3.80888	0.000307762	0.00707933	0.112551
PLOD2	3.5956	6.54463	3.80664	0.000310059	0.00712288	-0.263783
PPP1R14D	4.7206	1.9743	3.80413	0.000312646	0.00717299	0.020617
CNR1	5.08519	-3.56377	3.79791	0.000319143	0.00731256	0.190594
ARSA	2.02378	4.00307	3.79667	0.000320455	0.00733311	-0.157176
TCEA2	2.91707	1.73121	3.78927	0.000328389	0.00750494	-0.107205
C6orf223	3.7623	3.4578	3.78858	0.000329141	0.0075124	-0.0733873
TMEM30B	-5.65369	3.79374	-3.77608	0.000343008	0.0078188	0.126365
PTGS1	3.6021	-0.204077	3.77455	0.000344742	0.00784821	-0.0136291
RDH13	1.71527	3.44082	3.7698	0.000350184	0.00796184	-0.147361
FIGNL2	4.35966	-1.83166	3.76941	0.000350637	0.00796188	0.0864362
TBC1D20	1.37683	5.29766	3.76864	0.000351521	0.00797171	-0.290529
HAVCR1	5.8038	0.894328	3.76228	0.000358964	0.00813008	-0.117367
HSP90AA1	-1.56059	10.7081	-3.76157	0.000359804	0.00813866	-0.400264
TM4SF19	3.45723	-1.12729	3.75974	0.000361976	0.00817087	0.0355629
VCAN	4.83588	1.58293	3.75947	0.000362293	0.00817087	-0.213369
MFSD4B	1.65168	2.98277	3.7592	0.000362615	0.00817087	-0.0949903
MFAP2	-6.27717	1.85743	-3.75554	0.00036701	0.00825935	0.0681014
PLAGL1	4.06137	2.94127	3.75128	0.000372183	0.00836513	-0.225157
CFAP206	4.74586	-3.6762	3.74906	0.000374905	0.00841559	0.0475555
PLXDC2	3.23404	1.33507	3.74266	0.000382871	0.00858349	-0.184607
CERS2	1.14231	7.5711	3.73695	0.000390116	0.00873483	-0.465256
ITPR1	2.67667	2.6367	3.73523	0.000392321	0.00877309	-0.322937
DNAJB12	1.44634	5.61164	3.73017	0.000398881	0.00890851	-0.42211
PRKAG2	1.8222	4.32997	3.72883	0.000400632	0.00893631	-0.328306
SERPINA9	4.62459	-4.72932	3.72645	0.000403767	0.00899489	-0.0166174
HMGA1	-3.54931	7.4709	-3.72581	0.000404617	0.00900247	-0.158943
CRISPLD2	-4.34787	2.08047	-3.72519	0.000405442	0.00900949	-0.0193731
ABI3BP	4.36693	0.36659	3.72118	0.000410792	0.0091169	-0.171826
MBL2	3.89663	-4.87582	3.71957	0.00041296	0.00915353	-0.0368483
FBXL5	1.64504	5.76436	3.71808	0.000414973	0.0091866	-0.476606
GXYLT2	3.60113	0.573751	3.71498	0.000419207	0.00926872	-0.13023
CNKSR1	-5.44905	1.84046	-3.71447	0.000419903	0.00927251	-0.0495066
SLC6A5	4.40919	-4.78464	3.70451	0.000433796	0.00956301	-0.0789824
CREB5	3.21451	2.35776	3.70426	0.000434141	0.00956301	-0.363735
NRXN3	4.53387	-0.900211	3.70052	0.000439467	0.00966828	-0.133359
ITGA3	2.98908	5.79626	3.69879	0.000441953	0.00971088	-0.534778
ZBED6CL	1.97068	3.89371	3.69703	0.000444497	0.00975465	-0.393563
TMED4	1.06381	6.63658	3.69409	0.000448778	0.00983636	-0.563299
IDI1	-1.99439	6.84759	-3.69322	0.000450059	0.00985223	-0.437008
RRAGA	1.38131	5.83186	3.69176	0.000452208	0.00988701	-0.539766
TPBGL	4.21785	-3.43148	3.68931	0.000455824	0.00995374	-0.121563
PAQR9	3.96214	-4.1656	3.68879	0.000456596	0.00995831	-0.122654
SAP30	2.05616	3.884	3.68816	0.000457543	0.00996665	-0.458358
SORBS1	2.77892	4.1988	3.6864	0.000460165	0.0100085	-0.504087
KDELC1	2.05855	2.18136	3.68608	0.000460646	0.0100085	-0.335203
MFNG	3.50451	0.922892	3.68573	0.000461166	0.0100085	-0.307178
MAST3	1.67723	3.79181	3.68494	0.000462359	0.0100221	-0.43896
ZNF208	3.18988	-1.47975	3.68451	0.00046301	0.0100239	-0.159752
GJB2	4.38486	3.19007	3.68354	0.000464471	0.0100433	-0.464571
NECAB1	3.57705	-0.973483	3.67468	0.000478037	0.010324	-0.26541
EPCAM	-6.77042	7.01031	-3.67315	0.000480424	0.0103628	-0.327742
C9	4.06221	-3.70995	3.67171	0.000482669	0.0103838	-0.170987
ITM2C	-2.76047	7.05465	-3.67168	0.000482719	0.0103838	-0.45522
TRIM38	1.52362	4.97313	3.6714	0.000483161	0.0103838	-0.551754
SLC16A12	3.7122	-2.42724	3.66895	0.000487016	0.010454	-0.18347
GALNT6	-3.84085	4.82512	-3.66802	0.000488498	0.0104731	-0.187626
HRNR	4.18863	-1.89582	3.66752	0.000489292	0.0104774	-0.190097
HIST1H4E	-3.62705	0.507387	-3.66689	0.000490285	0.0104859	-0.184528
BIVM	1.83624	4.29307	3.66502	0.000493269	0.010537	-0.563431
RALBP1	-1.55256	6.69497	-3.66297	0.000496556	0.0105944	-0.554696
AL626787.1	4.28263	-2.64906	3.6615	0.000498942	0.0106325	-0.205217
ZNF888	1.7407	4.36388	3.65965	0.000501942	0.0106835	-0.549654
IGDCC4	5.68391	-1.01352	3.65764	0.000505224	0.0107286	-0.284718
SEC14L5	1.96389	0.495686	3.65761	0.000505273	0.0107286	-0.240035
TNFSF9	3.51574	1.64438	3.65131	0.000515687	0.0109365	-0.429809
AK4	2.39054	6.20388	3.65014	0.000517636	0.0109647	-0.701013
IFI27	4.20884	5.27434	3.64655	0.000523685	0.0110675	-0.614296
ARHGAP28	2.37451	0.669179	3.64652	0.000523741	0.0110675	-0.322572
DCAF12L1	4.32105	-4.46563	3.64114	0.00053294	0.0112445	-0.257595
HLA-DMA	3.26213	2.39322	3.64088	0.000533392	0.0112445	-0.516397
CDK2AP2	2.23554	4.52523	3.64003	0.000534848	0.0112618	-0.667831
RERG	3.51894	0.488048	3.63923	0.000536241	0.0112777	-0.486451
WBP5	2.84124	5.28886	3.63733	0.000539542	0.011322	-0.683286
LIPC	3.91554	-1.08802	3.63728	0.000539629	0.011322	-0.316997
P3H1	1.49578	3.71007	3.6226	0.000565806	0.0118501	-0.666857
ANKRD33B	3.45956	0.311114	3.62223	0.00056648	0.0118501	-0.495136
NCL	-1.34292	9.71915	-3.62205	0.000566816	0.0118501	-0.811228
OSBP2	-3.47091	2.54095	-3.62052	0.00056961	0.0118853	-0.314793
STMN1	-1.92794	7.76869	-3.62022	0.000570166	0.0118853	-0.718616
GBE1	2.2044	4.52368	3.62003	0.000570514	0.0118853	-0.719201
ADGRE5	1.53259	6.35754	3.61773	0.00057475	0.0119594	-0.78478
ABCC3	2.87554	4.05955	3.61469	0.00058041	0.012063	-0.661535
MTCL1	4.28853	2.02783	3.61407	0.000581565	0.0120728	-0.561749
NEB	2.9847	2.8282	3.61079	0.00058774	0.0121866	-0.658888
CCT3	-1.16568	8.69064	-3.61017	0.00058892	0.0121968	-0.82145
GNAZ	2.89172	1.15389	3.60785	0.000593329	0.0122737	-0.555405
DPYD	3.4404	0.437575	3.6044	0.000599935	0.0123958	-0.567695
TRIM66	1.79287	3.90591	3.60387	0.000600969	0.0124027	-0.682299
ADK	-1.88448	5.7192	-3.60331	0.000602058	0.0124107	-0.585531
PRKG2	-4.55468	-0.277095	-3.59835	0.000611719	0.0125951	-0.377347
KCNS1	4.33497	-2.0466	3.59687	0.000614632	0.0126404	-0.414346
EPS8L3	4.61401	3.30106	3.59631	0.000615748	0.0126486	-0.634444
TNFRSF21	-3.91777	6.14603	-3.59524	0.00061786	0.0126772	-0.55746
CFAP47	4.78762	-1.78741	3.59228	0.000623751	0.0127833	-0.418811
CALCR	4.26612	-2.95537	3.58683	0.000634744	0.0129935	-0.410317
KIF21A	2.37313	4.30222	3.58435	0.000639827	0.0130646	-0.77898
YBX3	1.61452	6.32488	3.58411	0.000640301	0.0130646	-0.905198
HLA-DRA	5.537	1.02165	3.58405	0.000640435	0.0130646	-0.748967
TAPBP	1.9823	6.49929	3.58244	0.000643754	0.0131048	-0.92161
SLC35G2	2.96349	0.988387	3.58237	0.000643891	0.0131048	-0.626545
TPI1	1.51812	10.1088	3.58112	0.000646467	0.0131286	-0.978045
FMN1	2.93015	3.16135	3.58108	0.000646547	0.0131286	-0.635656
RBMS3	3.68162	-1.2881	3.58017	0.000648443	0.013152	-0.510492
P4HB	1.65185	9.12259	3.57936	0.000650132	0.0131711	-0.973538
RAB11FIP3	1.90265	4.60439	3.57826	0.000652416	0.0132023	-0.819143
SGK2	3.52319	2.98167	3.57513	0.000658994	0.0133201	-0.705736
CCNB1IP1	-1.82957	6.33812	-3.57127	0.000667178	0.0134701	-0.755095
HFE	1.80741	3.68731	3.57083	0.000668112	0.0134736	-0.780462
MRI1	1.23703	4.30155	3.56956	0.000670827	0.0135129	-0.809292
POMGNT1	1.10857	5.9555	3.56825	0.000673661	0.0135459	-0.922703
MYZAP	-5.6814	2.22753	-3.56809	0.000674	0.0135459	-0.461787
RAB36	2.3937	2.25617	3.565	0.000680691	0.0136649	-0.711099
FLT3LG	2.63437	0.460137	3.56167	0.000687959	0.0137951	-0.563042
PAIP2B	-2.52665	3.35629	-3.56069	0.000690119	0.0138227	-0.488154
SPAG17	4.87425	-1.43355	3.55542	0.000701816	0.0140411	-0.545861
HLA-DQA1	6.15181	-1.91381	3.55329	0.000706597	0.0141069	-0.570438
MTHFD2	-2.59753	5.88832	-3.55325	0.000706704	0.0141069	-0.728782
HID1	-5.65905	3.92027	-3.55216	0.00070915	0.0141398	-0.504576
ERVMER34-1	-4.02223	0.928331	-3.55087	0.000712068	0.0141674	-0.508229
FNDC3B	1.81162	6.21932	3.55084	0.000712137	0.0141674	-1.00467
FAM187A	1.88044	1.1912	3.54725	0.000720333	0.0143143	-0.619496
HIST3H2A	-4.09313	2.44979	-3.54662	0.000721791	0.0143271	-0.520001
AQP3	4.16052	2.29165	3.54616	0.000722844	0.0143319	-0.826979
PLPP3	2.94792	3.1342	3.54359	0.000728793	0.0144337	-0.865794
NKG7	5.02476	-3.31046	3.54248	0.000731368	0.0144685	-0.540554
GRID1	4.28003	-3.66947	3.54122	0.000734293	0.0145101	-0.538267
UBXN10	3.61327	1.29363	3.53572	0.000747271	0.01475	-0.71731
HLA-DPA1	5.43827	-0.538345	3.52853	0.000764536	0.015074	-0.824895
STAC	3.86471	-1.90386	3.52534	0.000772318	0.0151969	-0.680711
C11orf52	2.04644	2.32162	3.52527	0.000772492	0.0151969	-0.805318
PDZD3	4.44241	-0.460839	3.5212	0.000782532	0.0153618	-0.663155
KLB	3.03904	-0.575965	3.52098	0.000783076	0.0153618	-0.700651
IFITM2	4.49519	1.78747	3.52082	0.000783483	0.0153618	-0.917056
CAMKK1	1.85819	3.50005	3.51797	0.000790584	0.0154839	-0.915141
TTYH3	2.24287	6.51015	3.51492	0.000798264	0.015617	-1.13212
JARID2	-2.46102	4.66133	-3.51366	0.000801454	0.0156621	-0.681072
SLC29A4	2.87426	1.92857	3.51303	0.00080308	0.0156765	-0.91887
MGST1	2.69346	6.70509	3.50915	0.000813004	0.0158479	-1.11631
CYB5R3	1.4067	6.79849	3.5089	0.000813655	0.0158479	-1.14786
OAF	2.01451	4.37796	3.50828	0.000815237	0.0158612	-1.01514
ARHGEF37	2.19159	3.29998	3.50743	0.000817444	0.0158866	-0.940739
ATP1B1	2.93454	7.84425	3.5062	0.000820626	0.015931	-1.17231
SHMT1	1.30055	5.06505	3.50574	0.000821809	0.0159364	-1.06948
SLC35F2	-2.53413	5.54165	-3.50513	0.000823412	0.01595	-0.852368
PAK3	3.17171	-0.674096	3.49942	0.000838416	0.0162216	-0.709308
UBD	5.08676	2.90455	3.4991	0.000839268	0.0162216	-1.00404
NEUROD4	3.62879	-4.95975	3.49772	0.000842935	0.0162746	-0.652929
MPI	1.49222	5.06186	3.49404	0.000852787	0.0164469	-1.10217
USH2A	2.46363	-1.45386	3.49187	0.000858666	0.0165355	-0.672712
MYBL1	2.23278	2.26451	3.49165	0.000859253	0.0165355	-0.965885
KDM4B	1.47657	4.96087	3.49119	0.000860495	0.0165406	-1.08976
C4orf47	2.65983	-0.754993	3.49086	0.00086139	0.0165406	-0.722636
CD68	2.9223	4.77037	3.48975	0.000864423	0.0165808	-1.11113
SLC2A3	4.60597	3.58505	3.48727	0.00087122	0.016693	-1.12643
CCDC191	1.94783	3.17062	3.48084	0.00088906	0.0170164	-0.986957
XAF1	3.66987	1.90488	3.48023	0.000890756	0.0170304	-1.01961
B3GALT5	4.65753	2.30037	3.47755	0.00089833	0.0171567	-0.998675
USP43	2.07696	2.57387	3.47668	0.000900774	0.0171847	-0.9511
HOXB2	3.01827	0.76056	3.47603	0.000902631	0.0172016	-0.892785
CD3D	4.79121	-3.96298	3.47381	0.000908952	0.0173034	-0.720558
STX16	1.24137	6.75316	3.47116	0.000916584	0.0174299	-1.23869
TMEM130	3.64805	-2.38522	3.47042	0.000918699	0.0174513	-0.766503
NPM2	-4.40252	-0.448077	-3.46993	0.000920122	0.0174596	-0.73125
RFTN2	-2.98307	1.15892	-3.46896	0.000922929	0.0174941	-0.732043
STEAP3	1.85274	6.19483	3.4669	0.00092893	0.0175889	-1.24706
THEG	4.27285	-3.19221	3.46506	0.000934321	0.0176721	-0.761178
SLC6A8	3.76534	6.44294	3.4644	0.000936281	0.0176834	-1.27731
ECE1	1.52477	5.88329	3.46418	0.000936923	0.0176834	-1.23623
EMP3	2.55511	3.48286	3.46271	0.000941263	0.0177464	-1.19234
SLFN11	3.50971	1.68196	3.46062	0.000947449	0.017844	-1.17695
ART5	4.23442	-2.3695	3.45939	0.000951118	0.017894	-0.790461
TCTN1	2.2895	2.77313	3.45788	0.00095563	0.0179598	-1.11772
MEGF6	3.5343	3.06946	3.45503	0.000964218	0.0181019	-1.11953
RFTN1	4.59233	-0.816802	3.45382	0.000967885	0.0181452	-0.969943
ATP5A1	-1.39907	8.78302	-3.45309	0.000970129	0.0181452	-1.28739
RS1	3.71703	-4.17152	3.45283	0.000970922	0.0181452	-0.775799
ZBTB7C	3.94152	1.96552	3.45267	0.000971408	0.0181452	-1.065
NEK6	1.59324	6.13566	3.45258	0.000971662	0.0181452	-1.28319
C3orf67	2.0993	2.11911	3.45133	0.000975486	0.0181974	-0.991383
PRAME	3.72013	1.76346	3.44714	0.000988391	0.0184187	-1.13657
FADS3	1.79341	3.52223	3.44678	0.0009895	0.0184199	-1.17585
RTN4RL1	4.96765	-1.47136	3.44599	0.000991965	0.0184393	-0.861899
ARTN	2.69322	0.944705	3.44577	0.000992639	0.0184393	-0.948864
SHROOM4	3.58245	2.13516	3.44544	0.00099367	0.0184393	-0.998932
MOB3A	1.82571	4.7379	3.44341	0.000999999	0.0185372	-1.26352
SHH	3.32186	2.28868	3.44277	0.001002	0.0185548	-0.955636
SLC35F6	1.25007	4.69392	3.43961	0.00101198	0.0187148	-1.23033
CMTM8	-3.44195	1.75486	-3.43936	0.00101276	0.0187148	-0.812295
GDF15	3.03727	4.49218	3.43762	0.00101829	0.0187973	-1.16577
GALT	-3.22085	2.36023	-3.43645	0.00102205	0.0188471	-0.821274
C11orf21	5.1152	-2.632	3.43542	0.00102534	0.0188881	-0.84028
CHDH	2.77394	4.02631	3.43186	0.0010368	0.0190793	-1.14952
ARRDC3	2.28107	5.81779	3.43121	0.00103892	0.0190957	-1.35216
SLC22A7	3.77873	-4.01249	3.43092	0.00103985	0.0190957	-0.834523
MYO1G	6.87607	-3.58669	3.42899	0.00104616	0.0191717	-0.85715
COL1A2	4.87627	0.753604	3.42887	0.00104653	0.0191717	-1.23114
NRP2	3.12467	3.01572	3.42865	0.00104725	0.0191717	-1.19017
CHST14	1.50288	3.2951	3.42615	0.00105547	0.0193022	-1.18884
PCNX2	1.79111	3.44194	3.42473	0.00106016	0.019368	-1.17283
DERL1	1.24965	6.89813	3.42348	0.0010643	0.0194235	-1.39286
SAMD12	-5.20404	3.62478	-3.42106	0.00107238	0.0195405	-0.862431
SEMA3B	2.91234	3.56986	3.4209	0.00107293	0.0195405	-1.22338
OS9	1.08484	7.91032	3.41911	0.00107894	0.0196297	-1.42303
MST1	2.65098	1.67329	3.41863	0.00108053	0.0196384	-1.15055
APOBEC3G	4.13871	0.229307	3.41828	0.00108171	0.0196399	-1.10551
KLF9	2.03703	2.55083	3.41754	0.00108422	0.0196651	-1.14241
FBLIM1	-4.84248	5.02566	-3.41704	0.0010859	0.0196755	-0.885722
ERG28	-1.37777	5.63934	-3.4147	0.00109387	0.019776	-1.20478
PPP3CA	-2.25591	5.29039	-3.41446	0.00109468	0.019776	-1.06387
KCTD4	4.05245	-3.54572	3.41432	0.00109515	0.019776	-0.8803
CCND1	2.05253	7.90937	3.41409	0.00109593	0.019776	-1.44715
HOXA5	3.41913	0.800913	3.40906	0.00111327	0.0200684	-1.08126
TRIB2	3.34597	3.39506	3.40861	0.00111481	0.0200757	-1.31309
CYB5A	1.6471	5.70682	3.40674	0.00112132	0.0201545	-1.39253
SRSF7	-1.2872	6.74833	-3.4067	0.00112147	0.0201545	-1.318
PTGFR	4.41411	-2.70575	3.40408	0.00113064	0.0202986	-0.932198
NXPH4	3.59713	0.903252	3.40267	0.00113563	0.0203611	-1.12284
CCT5	-1.16417	8.63263	-3.40244	0.00113642	0.0203611	-1.43533
FZD8	3.05162	1.55743	3.40179	0.00113873	0.0203817	-1.13568
SLC17A9	4.72267	1.41696	3.40144	0.00113996	0.0203831	-1.0877
ZNF280B	-4.1846	1.04674	-3.40078	0.00114231	0.0204045	-0.917337
KCNT2	4.8572	-3.94297	3.39987	0.00114557	0.020442	-0.925188
ZNF613	-3.04316	2.82249	-3.39917	0.00114803	0.0204653	-0.925858
CERCAM	2.56199	2.92708	3.39545	0.0011614	0.0206827	-1.35666
SMAD9	2.16189	2.38952	3.39258	0.0011718	0.0208371	-1.20953
PRKD1	3.96455	-0.576439	3.39241	0.00117243	0.0208371	-1.07229
SLC35E3	1.35642	4.31967	3.39009	0.00118088	0.0209663	-1.36267
LRP5	-3.44205	5.86348	-3.38739	0.00119081	0.0211213	-1.17238
MERTK	-5.12923	2.31608	-3.38549	0.00119786	0.021225	-0.958963
PLBD2	1.38495	5.45845	3.38475	0.0012006	0.0212523	-1.44762
PRKCQ	3.98748	-0.478798	3.38178	0.00121171	0.0214276	-1.06719
ENO1	1.51517	10.6319	3.38047	0.00121667	0.0214937	-1.57552
PDCD2L	-2.30286	3.54311	-3.3775	0.0012279	0.0216504	-1.00816
H6PD	1.41844	5.9094	3.37734	0.0012285	0.0216504	-1.4907
SEC14L2	2.01482	3.17786	3.37715	0.00122921	0.0216504	-1.32576
PCDH7	-6.45378	0.846406	-3.3752	0.00123668	0.0217601	-0.990787
PDGFA	2.4746	2.87834	3.37404	0.00124114	0.0218168	-1.31566
PDIA4	1.16375	8.11373	3.37349	0.00124323	0.0218319	-1.55762
TENM4	3.31725	-0.585485	3.3696	0.00125829	0.0220744	-1.06732
PAK6	-3.63716	2.89012	-3.36455	0.00127809	0.0223996	-1.01522
SGCB	1.80489	4.80169	3.36373	0.00128134	0.0224343	-1.48831
KLHL35	-3.93474	-0.613291	-3.36252	0.00128614	0.0224959	-1.0207
SLC34A3	4.00893	-1.21887	3.36215	0.00128762	0.0224996	-1.05849
ITIH1	4.17917	-4.31328	3.35922	0.00129931	0.0226815	-1.02706
CSPG4	3.00403	0.515856	3.35845	0.0013024	0.0227129	-1.25458
DENND6B	1.95166	1.86715	3.35322	0.00132359	0.0230597	-1.28466
CARD14	3.06959	1.21469	3.35248	0.00132662	0.0230897	-1.22966
PARP14	2.0845	5.80742	3.35195	0.00132877	0.0231045	-1.57547
TTC28	2.33218	2.21672	3.34981	0.00133757	0.0232345	-1.40686
MEGF11	3.76627	-1.05299	3.34666	0.00135065	0.0234387	-1.11159
KCP	3.00644	0.211589	3.3453	0.00135629	0.0235135	-1.31193
PLEKHA1	1.98769	5.84987	3.34077	0.00137536	0.0238051	-1.5999
MINPP1	1.73749	4.0513	3.34066	0.0013758	0.0238051	-1.46658
CLEC18A	4.17868	-2.56202	3.33884	0.00138356	0.0239159	-1.10098
CCDC74A	2.13382	1.64748	3.33448	0.00140221	0.0242146	-1.31842
ZNF365	3.59503	-1.35773	3.33241	0.00141116	0.0243452	-1.13805
ACACA	-1.15901	6.53737	-3.32749	0.00143268	0.0246924	-1.51708
L1CAM	4.10487	2.48098	3.3205	0.00146371	0.0251926	-1.48176
P4HA2	1.99077	5.4933	3.32032	0.00146455	0.0251926	-1.64517
CHRDL1	3.92629	-0.961949	3.31883	0.00147123	0.0252829	-1.29842
GPR45	3.24375	-4.40459	3.31611	0.00148355	0.0254698	-1.13849
SLC9A9	3.80748	-1.33003	3.31529	0.00148727	0.0255089	-1.21067
CAMK1	2.05806	2.53281	3.31469	0.00149001	0.0255311	-1.45121
ROBO3	4.84078	-3.40714	3.31308	0.00149741	0.025633	-1.17905
CCNA2	-1.69818	5.93575	-3.31085	0.00150764	0.0257666	-1.48475
ISPD	2.12037	1.43655	3.31075	0.00150813	0.0257666	-1.3043
DERA	1.51873	5.39901	3.30917	0.00151544	0.0258352	-1.65512
FXYD6-FXYD2	3.06793	-4.64211	3.30886	0.00151685	0.0258352	-1.15744
KPNA2	-1.24723	7.61734	-3.30863	0.00151792	0.0258352	-1.65389
DTX3L	1.54032	5.68558	3.30862	0.001518	0.0258352	-1.66615
ZSCAN1	3.77161	-4.20714	3.30748	0.00152328	0.0259001	-1.16435
KCTD17	2.37235	2.09187	3.30262	0.0015461	0.0262628	-1.40365
BEST1	1.61829	2.45895	3.29737	0.00157108	0.0266615	-1.48395
CTSA	1.84386	6.7291	3.29611	0.00157713	0.0267385	-1.75541
NQO2	1.52436	5.14715	3.29563	0.00157945	0.0267523	-1.70852
CD274	3.75814	-0.424351	3.28748	0.00161923	0.0273998	-1.36587
DZIP1L	3.26022	0.00316653	3.28657	0.00162371	0.0274493	-1.45022
NIPSNAP3B	-3.44265	-1.17878	-3.28586	0.00162725	0.0274828	-1.22295
ROM1	1.79129	1.03992	3.28038	0.00165463	0.0279185	-1.34717
UPP1	2.20602	2.198	3.28001	0.0016565	0.0279234	-1.52617
P4HA1	1.62358	6.96205	3.27858	0.00166375	0.0280189	-1.81434
ULK1	1.62031	5.08337	3.27713	0.00167108	0.0281155	-1.75274
TMEM243	1.46807	4.2304	3.27291	0.00169269	0.028452	-1.64174
HDAC2	-1.15223	7.33136	-3.27105	0.00170228	0.0285859	-1.74158
ADGRG1	2.9826	5.59376	3.26758	0.00172031	0.0288613	-1.74273
LGALS3	2.06649	8.4997	3.2659	0.00172912	0.0289658	-1.8657
SLC12A9	1.83505	4.31578	3.26577	0.00172981	0.0289658	-1.68053
OSBPL3	1.90756	5.24516	3.26538	0.00173184	0.0289723	-1.74134
BDKRB2	3.52464	2.08036	3.26347	0.00174192	0.0291133	-1.56955
CLCNKA	4.17884	-3.17837	3.26063	0.00175699	0.0293374	-1.29758
MYEOV	2.64743	2.78137	3.25794	0.00177139	0.0295499	-1.6273
RND1	-4.24164	1.3093	-3.25737	0.00177446	0.0295732	-1.29569
DUXB	3.21199	-4.76941	3.25644	0.00177949	0.0296281	-1.29431
TBC1D22A	1.27579	4.65294	3.25614	0.00178111	0.0296281	-1.75117
WFDC3	4.04816	-3.8474	3.25516	0.00178641	0.0296883	-1.29942
GDPD1	-3.17761	1.16472	-3.25483	0.00178819	0.02969	-1.30099
ERVV-1	3.83181	-3.65245	3.25398	0.00179278	0.0297383	-1.30462
FAM20C	4.07694	0.12715	3.25297	0.00179829	0.0298017	-1.61373
LHFPL2	1.51973	4.71655	3.2525	0.00180083	0.0298157	-1.75318
SLC39A14	2.00895	6.72607	3.24541	0.00183994	0.0304347	-1.90204
CTSW	3.80554	-2.48821	3.24422	0.00184657	0.0305159	-1.34304
NEURL1B	2.50244	4.89774	3.24339	0.00185117	0.0305634	-1.81776
CBARP	-3.75847	-1.30646	-3.24026	0.00186879	0.0308255	-1.34173
CCNE1	-2.66138	3.64719	-3.23941	0.0018736	0.030874	-1.36458
UGT2A3	5.85635	0.741623	3.23912	0.00187523	0.030874	-1.59854
CENPA	-3.76118	3.2641	-3.23848	0.00187889	0.0309055	-1.34969
CRISPLD1	-6.32974	-0.114776	-3.23729	0.00188568	0.0309801	-1.35591
GBA	1.21716	5.8291	3.23707	0.00188693	0.0309801	-1.8794
TNS1	2.9684	3.79519	3.23564	0.00189507	0.0310657	-1.81853
EIF3H	-0.996429	8.63789	-3.23554	0.00189566	0.0310657	-1.91627
FKBP5	1.97937	4.32279	3.2335	0.00190736	0.0312284	-1.7859
MYLK	2.52816	3.26248	3.23023	0.00192627	0.0314959	-1.75852
DUSP1	2.77296	5.06788	3.23006	0.00192727	0.0314959	-1.90969
SLC23A1	3.535	0.24911	3.22844	0.00193671	0.0316211	-1.53473
C20orf141	3.55476	-4.46512	3.22634	0.00194903	0.0317927	-1.37316
TCP11L2	1.79552	2.39193	3.22528	0.00195523	0.0318645	-1.6426
CCNA1	3.7967	-2.69711	3.22386	0.00196363	0.0319611	-1.42134
RAB40A	2.12482	0.529113	3.22344	0.0019661	0.0319611	-1.4999
BTG1	2.12328	6.9585	3.22331	0.00196688	0.0319611	-1.9783
SOCS2	-4.43059	2.95721	-3.22306	0.0019684	0.0319611	-1.38828
CELSR1	2.61343	4.00897	3.22142	0.00197812	0.0320895	-1.86747
EPB41L5	-2.60902	5.17298	-3.21935	0.00199052	0.032261	-1.52338
TM4SF5	3.64138	0.548873	3.21657	0.00200723	0.0325021	-1.5541
MMP7	5.26141	2.36406	3.21597	0.00201083	0.0325306	-1.79653
RBPMS	2.60882	3.97326	3.2135	0.00202583	0.0327432	-1.82903
MYB	-4.7109	3.81436	-3.21289	0.00202956	0.0327734	-1.41065
RNF224	3.66603	-1.04852	3.21259	0.00203142	0.0327735	-1.46599
PCDHGA9	2.98339	-0.470395	3.21109	0.00204055	0.0328909	-1.48372
TNFRSF18	4.36722	-2.08618	3.2069	0.00206647	0.0332783	-1.48119
LIMCH1	3.10419	2.33178	3.20582	0.00207318	0.0333559	-1.77277
CLEC2D	2.11457	2.75676	3.20472	0.00208004	0.0334358	-1.83017
ANKLE2	1.09985	6.58961	3.20379	0.00208584	0.0334986	-1.99997
HP	5.06283	-2.50746	3.20253	0.00209371	0.0335762	-1.61937
LIX1L	1.89729	2.60644	3.20241	0.00209447	0.0335762	-1.83958
ENDOD1	1.55852	4.93869	3.19899	0.00211609	0.0338803	-1.91261
KLHL23	-3.50552	4.80584	-3.1988	0.00211728	0.0338803	-1.48574
EFCAB3	3.50406	-3.81696	3.1974	0.00212622	0.0339925	-1.44718
HLA-DMB	4.84105	-0.214957	3.19609	0.00213458	0.0340954	-1.61913
SHROOM3	-4.94875	5.48674	-3.19336	0.00215213	0.0343446	-1.51034
DPCD	1.67605	4.03369	3.19264	0.00215679	0.0343879	-1.88248
SAA4	3.30663	-4.26808	3.19223	0.00215939	0.0343984	-1.45964
MUC1	3.39949	4.3843	3.19012	0.00217311	0.0345782	-1.98208
PDE4C	2.85676	1.36587	3.18972	0.00217573	0.0345782	-1.74062
HPCA	3.06396	-2.46775	3.18959	0.00217655	0.0345782	-1.47795
CDCP1	2.13173	5.27087	3.18873	0.0021822	0.0346368	-1.95794
APOL6	1.98476	5.24845	3.18746	0.00219052	0.0347376	-1.99906
COL4A2	3.54106	4.22904	3.18586	0.00220099	0.0348724	-1.97971
DOK4	1.69714	5.65312	3.18481	0.00220792	0.0349508	-2.00463
MARCH10	3.21481	-3.35953	3.18305	0.00221959	0.0351041	-1.49549
HSP90B1	1.53513	10.351	3.1818	0.00222787	0.0352035	-2.13377
NPIPA1	1.57101	3.4632	3.17961	0.00224254	0.0354036	-1.85573
TUSC3	3.95742	-0.0556287	3.17491	0.00227425	0.0358723	-1.88356
CMYA5	3.58624	-0.447154	3.17409	0.00227984	0.0359284	-1.59031
GATA2	-5.12517	0.264322	-3.17293	0.00228772	0.0359755	-1.51896
ZNF577	-3.24556	2.60307	-3.17292	0.00228777	0.0359755	-1.51915
KSR1	2.33487	4.73973	3.17275	0.00228894	0.0359755	-2.02159
DNALI1	3.80653	0.107317	3.17207	0.00229362	0.0360169	-1.70838
DDIT4	1.78421	7.57196	3.1713	0.0022989	0.0360679	-2.13087
KIAA0930	1.55729	5.31911	3.16784	0.00232275	0.0363809	-2.05162
MCTP1	2.77507	1.00725	3.1678	0.00232298	0.0363809	-1.7342
CXCR6	3.89509	-1.40707	3.16655	0.00233167	0.0364847	-1.5568
BRCC3	-1.51325	5.41145	-3.16435	0.00234706	0.036693	-1.83656
ADPRH	2.44687	1.96349	3.15914	0.0023837	0.037233	-1.78387
OVOL2	-4.25055	0.176293	-3.15814	0.00239084	0.0373114	-1.55525
RAP1GDS1	-1.57115	5.33548	-3.15544	0.00241014	0.0375795	-1.86075
PPID	-1.46678	5.25439	-3.14911	0.00245593	0.0382597	-1.85689
ADGRE1	4.13415	-3.18542	3.14872	0.00245874	0.0382697	-1.58668
SEC14L4	3.72078	-0.507645	3.14385	0.00249458	0.0387934	-1.68643
WDR13	1.70678	5.49936	3.14329	0.00249873	0.0388008	-2.1369
EXOSC7	-1.92802	4.67582	-3.14319	0.00249945	0.0388008	-1.73749
TCEA3	3.05176	4.58261	3.1425	0.00250457	0.0388323	-2.07478
MFAP3L	2.86792	1.96132	3.14204	0.00250801	0.0388323	-1.79417
AL353791.1	3.27724	-1.44475	3.14203	0.00250807	0.0388323	-1.70314
OPCML	4.22349	-3.99775	3.14009	0.0025226	0.039023	-1.59944
SGPP2	3.25253	3.33457	3.13937	0.00252797	0.0390719	-1.94993
PIK3R5	5.40709	-3.47489	3.13858	0.00253389	0.039129	-1.62084
ZNF439	2.93863	0.521476	3.13715	0.00254464	0.0392608	-1.81329
KIRREL1	2.82634	4.14735	3.13442	0.00256536	0.039546	-2.11516
NPR1	2.97214	-2.02223	3.13228	0.00258167	0.0397626	-1.72359
SYPL2	3.34595	-2.87952	3.12868	0.00260932	0.0401535	-1.6378
PGD	-1.68722	6.82588	-3.12663	0.00262522	0.040363	-2.08574
CES2	2.44612	6.70168	3.12603	0.00262983	0.0403988	-2.21942
SMARCA5	-1.34607	6.95443	-3.12095	0.00266965	0.0409692	-2.11513
B4GALT5	1.33189	6.70157	3.12071	0.0026716	0.0409692	-2.22583
PSME3	-1.13769	7.19442	-3.11828	0.00269082	0.0412281	-2.14523
NTPCR	1.40318	3.54146	3.11595	0.00270937	0.0414612	-2.03222
HAVCR2	4.10042	-1.60792	3.11578	0.00271073	0.0414612	-1.7009
MMP16	-4.24824	-1.45805	-3.11543	0.00271353	0.0414682	-1.66766
TTC39A	1.96284	4.17798	3.11442	0.00272169	0.041557	-2.08414
GEMIN8	1.07993	3.77664	3.11343	0.00272963	0.0416422	-2.05267
HOXC4	2.93854	-0.197893	3.11037	0.00275436	0.0419833	-1.93803
CPQ	2.40196	3.10588	3.1083	0.00277121	0.0421805	-2.12581
TTC22	2.55598	2.85589	3.1082	0.00277208	0.0421805	-2.00326
PTPN3	2.07717	4.64911	3.10634	0.00278734	0.0423761	-2.10925
SLCO2B1	4.37582	1.07843	3.10493	0.00279889	0.0425152	-1.83041
RAVER2	-3.53367	5.07317	-3.10409	0.00280581	0.0425569	-1.8243
NUDT9	-1.43009	4.93515	-3.10388	0.00280755	0.0425569	-1.93807
CDKL5	1.9049	3.85659	3.10373	0.00280886	0.0425569	-2.14639
GLIS3	2.86958	1.45613	3.10287	0.00281594	0.0426276	-1.97913
ANPEP	4.29609	2.86912	3.10182	0.00282466	0.0427071	-2.1345
NR3C1	2.30095	3.27233	3.10108	0.00283083	0.0427071	-2.24025
IFNAR2	1.56196	4.73923	3.10095	0.00283189	0.0427071	-2.17297
AL138826.1	3.27172	-4.87583	3.10056	0.00283514	0.0427071	-1.69151
FOSL2	1.72167	6.3655	3.10052	0.00283547	0.0427071	-2.2739
STAT4	2.73928	-0.332468	3.1003	0.00283736	0.0427071	-1.78371
PARP10	1.71321	4.74852	3.10021	0.00283812	0.0427071	-2.20367
THBS3	1.76178	4.41769	3.09923	0.00284633	0.0427943	-2.20201
REG1A	5.67959	-2.67159	3.09712	0.00286401	0.0430235	-1.78169
KCNK9	4.02706	-4.50935	3.09475	0.00288406	0.0432878	-1.70685
VHL	-2.27776	5.0234	-3.0938	0.00289209	0.043345	-1.9807
TPM4	-1.47483	9.04502	-3.09372	0.00289277	0.043345	-2.30411
HTATIP2	1.31889	5.93209	3.09324	0.00289693	0.0433704	-2.22676
CFHR1	3.35272	-4.42454	3.09188	0.00290849	0.0435066	-1.71431
RSPH9	1.69985	0.0481449	3.09019	0.00292296	0.0436861	-1.78049
FANCE	-1.81764	3.31377	-3.08977	0.00292657	0.0437032	-1.78206
RPS4Y1	5.6619	-0.292718	3.08824	0.00293979	0.0438635	-2.02853
PLBD1	-3.28536	6.07333	-3.0823	0.00299146	0.0445879	-2.10832
HDAC5	-2.62966	4.79127	-3.08208	0.00299339	0.0445879	-1.94567
SLC7A1	1.38649	6.51443	3.08177	0.00299611	0.0445909	-2.31028
CAMKMT	-1.4778	3.09496	-3.08103	0.00300264	0.0446504	-1.7921
NOG	3.72068	-2.93188	3.07948	0.00301628	0.0448155	-1.79896
GOLGA6L4	1.6025	2.11465	3.07761	0.00303286	0.0450043	-2.03099
FAM78B	3.99627	-2.63041	3.07747	0.00303409	0.0450043	-1.77527
MTUS1	-4.94037	5.13185	-3.07671	0.00304088	0.0450672	-1.80876
HIST1H2BG	-3.00713	0.478347	-3.07261	0.00307762	0.0455736	-1.76493
MT1X	1.99989	2.84785	3.06987	0.00310241	0.0459021	-2.15918
RUNX2	2.81773	1.59245	3.06797	0.00311971	0.0461194	-2.04589
TUBGCP2	1.40522	5.7629	3.06679	0.00313052	0.0462406	-2.34653
C16orf74	3.14082	0.782164	3.06633	0.00313473	0.0462641	-2.10256
BRIX1	-1.25077	5.84853	-3.06437	0.00315271	0.0464906	-2.19796
WISP2	3.99238	-3.18625	3.06338	0.00316188	0.046587	-1.80093
SLC37A4	3.01074	2.18439	3.06199	0.0031747	0.0467369	-2.14743
HORMAD2	2.64955	-4.92878	3.05964	0.0031966	0.0470202	-1.79509
GLYATL1	4.15401	-0.738032	3.05829	0.00320923	0.0471667	-1.91864
RABGAP1	-1.3517	5.88648	-3.05501	0.0032401	0.0475807	-2.19868
CD74	4.82785	4.38182	3.05101	0.00327808	0.0480984	-2.36497
SEMA3D	-4.73585	-1.1817	-3.05033	0.00328457	0.0481328	-1.83012
DCP1B	1.42469	3.79434	3.0502	0.00328587	0.0481328	-2.19373
RNF24	1.47096	4.92832	3.04884	0.00329887	0.0482832	-2.36145
APOL3	3.51204	-0.11625	3.04775	0.00330942	0.0483975	-2.04092
MBNL3	-4.64287	4.92594	-3.04598	0.00332654	0.0486076	-1.84967
FHL3	-3.93356	1.77557	-3.04472	0.00333874	0.0487456	-1.83805
RAP1GAP2	-5.73049	4.14399	-3.04286	0.00335685	0.0489696	-1.84459
LAMP2	1.28408	7.09748	3.04237	0.00336161	0.0489985	-2.46181
FAM110C	2.97962	2.91942	3.04192	0.00336607	0.0490189	-2.19169
SDC4	1.54814	7.61715	3.04166	0.00336856	0.0490189	-2.46738
PPP1R3G	2.18697	1.75856	3.04013	0.00338363	0.0491977	-2.10873
HNRNPC	-1.11888	9.3742	-3.03884	0.00339637	0.0493424	-2.47331
HEY2	3.76391	-3.74813	3.03669	0.0034176	0.04961	-1.8556
CBLN4	3.08712	-4.77124	3.03625	0.00342199	0.049633	-1.8522
RSPH14	2.55015	-0.993312	3.03539	0.00343054	0.0497161	-1.89365
AIM2	4.51118	-2.79705	3.03498	0.00343467	0.0497235	-1.92496
ZNF337	1.12596	5.05638	3.03478	0.00343668	0.0497235	-2.37813
HSPA4	-1.48197	7.22834	-3.03273	0.00345716	0.0499789	-2.35667
HEATR5A	-1.85437	5.20185	-3.03175	0.00346707	0.0500811	-2.19181
SNX7	1.91652	5.0427	3.0312	0.00347264	0.0501206	-2.36535
WDR75	-1.08044	6.18405	-3.0304	0.00348072	0.0501962	-2.31852
IL6R	2.01425	3.17151	3.02939	0.00349087	0.0503015	-2.30709
ACKR1	3.39499	-4.79942	3.02686	0.00351665	0.0506318	-1.87423
UBXN11	1.41428	2.66684	3.02334	0.00355274	0.0510843	-2.26485
NPTX2	4.23519	-1.65133	3.02323	0.00355387	0.0510843	-2.04161
MAP3K14	1.75389	3.34499	3.02191	0.00356745	0.0512235	-2.28325
SRSF3	-1.15173	7.65074	-3.02173	0.00356935	0.0512235	-2.43912
AFF3	3.32532	-0.318489	3.02144	0.00357227	0.0512238	-2.03647
ABHD3	-2.99513	4.3904	-3.01793	0.0036088	0.0517056	-1.94992
ESRRG	2.79788	0.477664	3.01294	0.00366129	0.0523834	-2.03793
MMP25	3.15892	-1.64102	3.01287	0.00366204	0.0523834	-1.95167
SLC2A12	-4.21686	1.9911	-3.01223	0.00366891	0.0524355	-1.91743
TNS2	2.38459	2.87118	3.01194	0.00367194	0.0524355	-2.31084
SFT2D2	1.14136	6.58704	3.01169	0.00367458	0.0524355	-2.51811
SFRP4	3.40608	-2.06049	3.00855	0.00370814	0.052859	-1.94827
KIAA1211	-5.35848	2.89562	-3.00835	0.00371024	0.052859	-1.9302
WNK2	-5.29591	3.19875	-3.00761	0.00371824	0.0529064	-1.92898
ESRP1	-6.88815	5.28529	-3.00748	0.00371956	0.0529064	-1.93054
AADAC	-4.97227	1.52058	-3.00576	0.00373811	0.0531275	-1.9398
MTHFR	1.3332	4.38085	3.00398	0.00375741	0.0533588	-2.38401
ANO4	3.15083	-1.59713	3.00359	0.00376162	0.0533757	-2.00857
ATP11A	2.0032	5.47459	3.00157	0.00378366	0.0536454	-2.50219
MYH13	3.72286	-3.6731	3.00034	0.00379713	0.0537932	-1.95639
MAPK11	2.64158	0.696396	2.99831	0.00381939	0.0540652	-2.34765
UBASH3A	4.06576	-3.71871	2.99587	0.0038463	0.0543609	-1.95542
ZDHHC3	-1.56896	6.71339	-2.99586	0.00384643	0.0543609	-2.42338
WASF1	1.78793	2.43759	2.99515	0.00385435	0.0544293	-2.34025
METTL21A	-1.4486	4.31453	-2.99436	0.0038631	0.0545005	-2.18417
PYURF	-1.13002	6.17685	-2.99414	0.00386557	0.0545005	-2.42972
IL7	3.62887	-0.530069	2.99292	0.0038792	0.0546491	-2.09763
IPMK	1.58122	4.13155	2.99251	0.0038838	0.0546703	-2.39122
ITGB8	3.28826	3.94651	2.99203	0.00388919	0.0547025	-2.43
DOCK4	1.99557	1.55353	2.9911	0.00389953	0.0548043	-2.20704
GPR137B	1.94274	3.01482	2.99079	0.00390304	0.0548101	-2.34715
EPHX4	-3.91439	1.20933	-2.99051	0.00390616	0.0548104	-1.9707
GRIA4	3.59388	-3.11875	2.98912	0.00392192	0.0549794	-1.99054
HOXA2	3.32594	-0.371512	2.98889	0.00392443	0.0549794	-2.05341
FAS	2.56823	3.37014	2.98755	0.0039397	0.0551177	-2.47117
COPS4	-1.1768	5.40921	-2.98747	0.00394055	0.0551177	-2.34498
C19orf66	1.75341	2.90564	2.98545	0.00396351	0.0553951	-2.30564
ALG12	1.14878	4.27072	2.98374	0.00398308	0.0556246	-2.43285
USP9Y	5.23994	-2.1206	2.98324	0.00398878	0.0556602	-2.0959
ATP8B1	-3.96542	5.90887	-2.98226	0.00400001	0.0557729	-2.10494
NPM3	-2.39214	4.60199	-2.98167	0.00400687	0.0557778	-2.19111
CHRD	4.88673	-3.41894	2.98147	0.00400911	0.0557778	-2.00549
KIAA1614	2.28609	1.37763	2.98141	0.00400984	0.0557778	-2.28311
CXCL2	2.5995	1.63512	2.98102	0.00401429	0.0557958	-2.21264
SMCO4	1.65621	2.91165	2.97985	0.00402786	0.0559404	-2.35421
HSPH1	-2.16325	7.21206	-2.97841	0.0040446	0.0561288	-2.47705
ZNF487	1.16548	1.78263	2.97777	0.004052	0.0561873	-2.15141
PRRG2	-3.17395	1.65903	-2.97714	0.00405931	0.0562445	-1.99923
DMRTA1	3.3144	-0.918689	2.9765	0.00406679	0.0563039	-2.15869
YBX1	-0.897347	9.22896	-2.97588	0.00407404	0.0563602	-2.63543
NPIPA7	2.16525	2.23278	2.97431	0.00409239	0.0565305	-2.31424
DNAH10OS	1.79945	0.587998	2.97428	0.00409275	0.0565305	-2.14207
TMEM97	-1.67159	6.28931	-2.97277	0.00411057	0.0567323	-2.44163
MGAT3	3.37437	1.87431	2.97113	0.00413	0.0569559	-2.33221
SUFU	1.15644	3.64485	2.97003	0.00414296	0.0570902	-2.43082
APOBEC3C	2.78281	4.07094	2.96747	0.00417352	0.0574664	-2.5403
FAM47E-STBD1	1.99829	3.1534	2.96658	0.00418416	0.057568	-2.36657
CRLF2	2.76741	-4.7949	2.96625	0.00418819	0.0575787	-2.0234
CBR1	1.32042	5.7456	2.96404	0.00421472	0.0578984	-2.60303
GDAP1	-2.31344	4.19714	-2.96282	0.00422946	0.0580557	-2.13291
UGT3A2	3.29554	-1.50596	2.9624	0.00423453	0.0580801	-2.13102
IFITM5	2.68216	-4.46861	2.96205	0.00423883	0.058094	-2.03292
ARHGEF16	2.35149	4.34449	2.96095	0.00425222	0.0582026	-2.49462
STOM	2.09886	4.67855	2.96067	0.00425563	0.0582026	-2.64972
IGSF10	-4.20034	0.413603	-2.96059	0.00425664	0.0582026	-2.04844
COL6A2	3.72056	3.20638	2.95942	0.00427083	0.0583516	-2.66072
ME3	1.83124	3.52815	2.95738	0.0042959	0.0586487	-2.43931
GBP2	2.38744	4.52162	2.95638	0.00430814	0.0587704	-2.6201
ZNF25	1.35147	2.99208	2.95528	0.00432174	0.0588725	-2.38224
FBXO27	2.32042	1.06943	2.95523	0.00432229	0.0588725	-2.35782
ACSL3	-2.07408	6.60031	-2.95462	0.00432991	0.0589216	-2.45707
GGT2	3.5312	-3.97028	2.9544	0.00433257	0.0589216	-2.05679
SLC20A2	-2.26719	5.62447	-2.9529	0.00435124	0.0591213	-2.38045
QPRT	-3.43375	5.39694	-2.95268	0.00435395	0.0591213	-2.39105
VSIG1	4.326	0.482125	2.95195	0.0043631	0.0592001	-2.39817
NKX6-1	-3.5985	-2.16816	-2.95082	0.00437712	0.0593083	-2.07267
CMC4	1.12196	3.17942	2.95077	0.00437779	0.0593083	-2.44999
CALM2	-1.7723	9.51929	-2.94962	0.00439224	0.0594503	-2.69749
ADAMTS6	-3.66015	0.32322	-2.9494	0.004395	0.0594503	-2.0697
MYH8	3.899	-4.33146	2.94803	0.00441213	0.0596363	-2.07059
KRBOX4	0.946865	4.0099	2.94616	0.00443574	0.0599096	-2.52725
FBP2	-2.95074	-1.60511	-2.94578	0.00444055	0.0599163	-2.08158
AC068987.1	3.58956	-1.35446	2.94559	0.00444302	0.0599163	-2.17596
GPR132	2.82842	0.130098	2.94274	0.00447922	0.0603584	-2.24038
PGAM1	1.12204	8.38862	2.94213	0.00448708	0.0604182	-2.75148
ERGIC1	1.23106	7.35273	2.94081	0.00450403	0.0606003	-2.73531
UTY	4.52874	-0.911542	2.93923	0.00452437	0.0608277	-2.27223
POFUT2	0.969796	4.51953	2.93669	0.00455714	0.0612216	-2.59677
CMIP	1.23264	5.64853	2.93537	0.00457427	0.0614051	-2.659
DAAM1	-2.03349	4.97826	-2.93266	0.00460976	0.0618345	-2.31877
OSBPL10	1.85574	4.0324	2.93194	0.00461924	0.0619147	-2.56682
MYCN	-4.38459	0.769588	-2.93135	0.004627	0.0619716	-2.11794
CNTNAP1	2.1399	1.94544	2.92707	0.00468365	0.0626829	-2.4687
CDYL	-1.56032	4.96591	-2.9266	0.00468984	0.0627182	-2.35776
TMEM45A	2.41821	2.35763	2.92542	0.00470564	0.0628818	-2.63661
TMIGD1	3.27849	-4.36357	2.92345	0.004732	0.0631864	-2.12562
CLYBL	1.63945	2.89064	2.91667	0.00482396	0.0643657	-2.50625
NIT2	1.49346	3.99795	2.91603	0.00483277	0.0644022	-2.60923
PLEKHS1	2.91156	2.5264	2.91594	0.004834	0.0644022	-2.4071
SORCS2	3.16694	-1.37968	2.91535	0.00484203	0.0644607	-2.28341
ALDH18A1	1.22334	7.01902	2.9143	0.00485652	0.0646049	-2.78312
HOGA1	2.73219	-0.289929	2.91165	0.00489311	0.0650426	-2.23187
CRIP2	2.86412	2.44867	2.91054	0.00490853	0.0651676	-2.67398
NEFM	3.79676	-3.0209	2.91044	0.00490988	0.0651676	-2.21776
TUBA1A	2.62061	5.81437	2.9081	0.00494248	0.065551	-2.7965
ZNF426	-1.75899	4.11335	-2.90305	0.0050136	0.0664443	-2.37796
GPAT3	-3.75101	2.61174	-2.90062	0.00504827	0.0668537	-2.19134
PPIG	-1.39093	6.7916	-2.90026	0.00505334	0.0668707	-2.66934
PIH1D2	1.5169	0.856426	2.89961	0.00506261	0.0669432	-2.30178
TCTN3	0.989513	5.62069	2.89914	0.00506933	0.0669819	-2.76497
CLCN4	2.71097	2.30648	2.89851	0.00507834	0.0670508	-2.5323
CCR1	4.38512	-1.21712	2.89661	0.00510567	0.0673613	-2.24985
KCNS3	2.67767	1.53479	2.89616	0.00511226	0.0673859	-2.5203
ICOS	3.4515	-4.76084	2.89596	0.00511516	0.0673859	-2.19092
FARSB	-1.11544	6.53265	-2.89496	0.00512961	0.0675259	-2.6951
INTS12	-1.12781	4.80088	-2.89424	0.00514	0.0676123	-2.5071
NPHP3	1.66548	1.90881	2.89366	0.00514835	0.0676565	-2.53502
AC138969.1	1.85537	4.23111	2.89332	0.00515328	0.0676565	-2.70622
EHHADH	1.66374	4.2936	2.89301	0.00515781	0.0676565	-2.64659
PKLR	3.88472	-2.28399	2.89295	0.00515868	0.0676565	-2.21995
SYT1	-4.73332	2.20634	-2.89231	0.00516807	0.0677293	-2.21208
GIMAP8	3.68923	-2.93789	2.89062	0.00519274	0.0679499	-2.22384
BCL2L10	-3.27789	-0.802549	-2.89023	0.0051984	0.0679499	-2.2153
CYB5R2	-3.9279	1.82776	-2.89023	0.00519849	0.0679499	-2.21152
NFATC4	-4.74824	3.11995	-2.89011	0.00520029	0.0679499	-2.22178
MAPT	2.13146	0.902025	2.88925	0.00521281	0.0680632	-2.49272
PCGF2	-2.90131	4.53764	-2.88864	0.00522183	0.0681306	-2.38345
PECR	1.47039	2.78382	2.88717	0.00524349	0.0683627	-2.52241
DNAH5	2.95672	-0.428379	2.88547	0.00526868	0.0686404	-2.38435
H2AFZ	-1.23614	8.21816	-2.88347	0.00529848	0.0689209	-2.83207
BEND6	2.2485	0.230884	2.88328	0.00530127	0.0689209	-2.36671
MAN1A1	2.83517	3.94429	2.88324	0.00530191	0.0689209	-2.74379
PER2	1.29244	4.11411	2.88062	0.00534118	0.0693738	-2.61893
SLC6A3	3.39581	-3.41569	2.88039	0.0053446	0.0693738	-2.24259
C11orf97	3.20879	-4.41604	2.87657	0.00540238	0.0700723	-2.23734
JUN	1.8991	7.27144	2.87505	0.00542545	0.0703198	-2.89482
CBX7	1.35145	3.22656	2.87435	0.00543613	0.0704067	-2.6162
GZMH	4.12416	-3.9861	2.87363	0.00544719	0.0704982	-2.24632
VANGL2	-5.80072	3.31414	-2.87211	0.00547049	0.0707479	-2.2603
HOXA1	2.94096	-0.128907	2.87167	0.00547728	0.070769	-2.33465
STAT6	1.25817	7.5017	2.87148	0.00548013	0.070769	-2.90274
UGT1A6	5.34688	1.0183	2.8701	0.00550142	0.0709921	-2.53349
UBC	1.23186	11.1639	2.869	0.00551839	0.071159	-2.97289
HGF	2.73111	-0.891942	2.86861	0.00552447	0.0711854	-2.40194
DTD1	1.20171	5.28872	2.86746	0.00554232	0.0713634	-2.81839
LMLN	1.45403	3.8725	2.86544	0.00557389	0.071661	-2.72752
NUDT21	-1.10329	7.11649	-2.86525	0.00557678	0.071661	-2.81233
STOML1	1.1755	3.35629	2.8652	0.0055776	0.071661	-2.67595
IL17RE	-5.33758	2.7671	-2.86421	0.0055931	0.0718079	-2.27813
KCNJ4	3.44337	-3.27527	2.86388	0.00559834	0.0718229	-2.27349
SERINC2	2.86198	4.91287	2.86297	0.00561252	0.0719469	-2.80023
FAM20A	3.6882	-3.37433	2.86267	0.00561729	0.0719469	-2.29508
S100A10	2.08787	8.39018	2.86248	0.00562022	0.0719469	-2.95701
SMARCC1	-1.02216	7.27221	-2.86205	0.00562712	0.0719831	-2.83172
ITGA5	3.02638	4.44407	2.85902	0.00567498	0.0725428	-2.91836
CBS	2.65624	0.925103	2.85345	0.00576429	0.0736313	-2.57312
DTX4	2.03562	5.22047	2.8508	0.00580706	0.0741239	-2.83379
HS3ST3B1	3.34282	-1.85172	2.8494	0.00582985	0.0743444	-2.35072
UNC119B	1.01958	6.03583	2.84898	0.00583666	0.0743444	-2.91005
MUC17	6.27692	1.34849	2.84897	0.00583696	0.0743444	-2.49548
SPRED2	-2.382	5.44864	-2.84828	0.00584818	0.0744336	-2.51853
NOL10	-0.962004	5.63854	-2.84801	0.00585262	0.0744365	-2.74396
PLEKHA5	1.69023	6.01408	2.84562	0.00589173	0.07488	-2.94433
SEH1L	-1.06855	5.63099	-2.84523	0.00589817	0.074908	-2.75935
KCTD7	1.09052	4.01171	2.84451	0.00591012	0.0750058	-2.79026
FUCA2	0.987003	6.44615	2.84406	0.00591749	0.0750455	-2.92433
C1orf226	-4.00993	3.52084	-2.8429	0.00593666	0.0752347	-2.33255
CC2D2A	2.28066	2.4503	2.84233	0.00594614	0.0753007	-2.66984
NTF3	3.40873	-3.3937	2.84155	0.00595913	0.0754111	-2.33563
ZNF860	2.35039	1.13562	2.8409	0.00596998	0.0754944	-2.48939
HPD	-2.3592	-1.7454	-2.83975	0.00598901	0.0756381	-2.33277
CALCB	-3.32423	-0.60864	-2.8397	0.0059899	0.0756381	-2.33641
SLC25A33	-1.75937	3.70299	-2.83805	0.00601762	0.0759338	-2.44696
SLC22A18AS	2.82415	0.974743	2.83661	0.00604171	0.0761834	-2.52625
LDHA	1.17247	10.4039	2.83479	0.00607248	0.0765167	-3.05242
ARHGAP29	2.39663	4.16976	2.83426	0.00608138	0.0765742	-2.90584
HADH	-1.37779	6.02294	-2.83312	0.00610072	0.076763	-2.78777
B4GALT4	1.41178	5.19117	2.83246	0.00611198	0.0768056	-2.90934
COCH	-5.18192	1.99733	-2.83241	0.0061128	0.0768056	-2.35467
ASNSD1	-1.07116	5.84767	-2.83073	0.00614156	0.0770676	-2.84198
ABHD15	1.0896	3.94959	2.83068	0.00614238	0.0770676	-2.7603
CCNB1	-1.12613	6.98294	-2.82924	0.00616697	0.0773213	-2.9022
SEMA3A	-5.49817	3.32413	-2.82786	0.00619076	0.0775645	-2.3628
CCDC157	1.44915	0.767329	2.82747	0.00619755	0.0775945	-2.48434
C12orf75	2.07858	4.72437	2.82663	0.00621195	0.0777197	-2.87065
MVP	1.56123	7.3844	2.8254	0.00623324	0.0779302	-3.02681
HLA-DRB5	5.06992	0.396071	2.82515	0.00623759	0.0779302	-2.60606
SPRY2	-4.12534	4.84923	-2.82478	0.00624409	0.0779563	-2.39371
CDC5L	-1.09159	6.42949	-2.82451	0.00624869	0.0779586	-2.86459
GPR63	-2.76562	0.705804	-2.82153	0.00630068	0.0785105	-2.37285
AUP1	-2.20643	5.70113	-2.82146	0.00630182	0.0785105	-2.78282
SMPD1	1.54871	3.51619	2.8212	0.00630653	0.0785139	-2.84541
NRSN2	1.96513	3.92605	2.82071	0.00631504	0.0785644	-2.95662
SLC17A4	4.65441	-0.423322	2.82016	0.00632475	0.0786298	-2.49173
SCO2	1.56938	4.14874	2.81972	0.00633251	0.078671	-2.87024
HCFC1R1	1.87327	3.84125	2.81842	0.00635528	0.0788983	-2.92907
KLHL4	3.24477	-1.1863	2.81767	0.00636853	0.0790073	-2.46761
MDFI	-6.27604	3.09959	-2.81518	0.0064128	0.0795007	-2.39543
PODXL2	-4.17716	3.87729	-2.81338	0.00644475	0.0798408	-2.40551
SLC25A16	1.32294	3.95616	2.81311	0.00644957	0.0798445	-2.85815
C8orf88	3.31354	-1.66299	2.8127	0.00645695	0.0798799	-2.50123
HMGB2	-1.60809	7.73419	-2.8122	0.00646593	0.079935	-2.94732
RNF19A	1.64543	6.37884	2.81164	0.00647594	0.0800028	-3.04613
MANSC1	-3.65216	5.50987	-2.80836	0.0065351	0.0806772	-2.5187
FOXK2	-1.2846	5.78725	-2.80577	0.00658209	0.0812006	-2.87238
PLK2	2.56094	3.868	2.8034	0.00662544	0.0816783	-2.94925
MAMDC4	2.20295	2.03471	2.80315	0.00663014	0.0816792	-2.72709
VSTM2A	3.46646	-4.41555	2.80155	0.00665942	0.0819827	-2.4133
COPS7B	-1.00801	4.40396	-2.79946	0.00669807	0.0824012	-2.7754
NOS1AP	-3.14122	0.918071	-2.7985	0.00671586	0.0825625	-2.42522
ZNF320	1.98733	4.30537	2.79719	0.00674023	0.0828045	-2.96464
SNTA1	1.54898	3.45751	2.79604	0.00676165	0.0830099	-2.88671
FKBP10	3.94595	4.82842	2.79563	0.00676925	0.0830456	-3.04233
GJA1	4.20568	1.02809	2.79518	0.00677781	0.0830929	-2.86864
ZGRF1	-2.28716	2.82916	-2.79455	0.00678958	0.0831794	-2.47676
SLC1A1	2.46015	3.52673	2.79364	0.0068067	0.0833314	-2.85253
C5orf15	1.26899	5.88552	2.79248	0.00682852	0.0835406	-3.06777
HOXD1	3.47718	-2.13631	2.79156	0.00684577	0.0836937	-2.47412
PDZD2	3.07424	0.213229	2.79021	0.00687131	0.0839478	-2.69976
ATP8B3	3.36523	-0.821502	2.78971	0.00688081	0.0840058	-2.5339
TDRP	2.76724	0.162757	2.78871	0.00689984	0.08418	-2.78209
GATA3	-4.91753	0.0525054	-2.78751	0.00692268	0.0843556	-2.4599
MAP3K6	1.93489	3.3118	2.78745	0.00692379	0.0843556	-2.96061
ELOVL6	-2.23387	5.33849	-2.78524	0.00696616	0.0848134	-2.7219
PKD2	1.98659	3.56362	2.78445	0.00698143	0.0848362	-2.96736
TMEM220	1.80887	1.47901	2.78436	0.00698302	0.0848362	-2.71748
RNF149	1.06003	5.56672	2.78406	0.00698893	0.0848362	-3.03627
AXL	2.64858	2.46345	2.78396	0.0069908	0.0848362	-2.96027
GLI3	3.57149	-1.38414	2.78357	0.00699822	0.0848362	-2.69338
AL645922.1	5.77898	-1.84886	2.78349	0.00699984	0.0848362	-2.53661
IMPDH2	-1.20755	7.74975	-2.7834	0.00700165	0.0848362	-3.05708
SLC45A4	-2.14579	4.14144	-2.78258	0.00701737	0.0849684	-2.62987
CCDC40	1.87616	0.901533	2.78123	0.00704349	0.0851649	-2.6165
SET	-1.15942	8.97088	-2.78099	0.0070483	0.0851649	-3.11987
MYO1D	-2.16588	6.80273	-2.78093	0.00704939	0.0851649	-2.87455
BTN3A2	1.92367	4.64037	2.78075	0.00705289	0.0851649	-3.03994
MEAF6	-1.17227	5.58656	-2.78048	0.00705816	0.0851704	-2.88906
ARHGAP44	4.334	1.17239	2.78014	0.00706467	0.0851907	-2.64245
CAMKK2	0.843941	5.93288	2.77881	0.00709063	0.0854298	-3.0757
MAP4K2	-3.09252	3.45043	-2.77863	0.00709416	0.0854298	-2.50777
OR5H1	2.89946	-2.2744	2.77829	0.00710068	0.08545	-2.48148
GNA14	-3.57504	0.328203	-2.77696	0.00712688	0.0857069	-2.48198
KLF8	3.0648	0.531969	2.77616	0.00714245	0.0858357	-2.84386
LRRC43	2.65746	-0.874227	2.77526	0.00716022	0.0859401	-2.55517
NIM1K	1.84912	-1.58392	2.77523	0.00716086	0.0859401	-2.50868
MOGAT3	2.52112	1.7465	2.77472	0.00717082	0.0859601	-2.65518
DCAF4L1	-1.99654	-0.621964	-2.77444	0.00717643	0.0859601	-2.47773
COL5A3	3.23327	-0.691047	2.7744	0.00717713	0.0859601	-2.60588
CYB5D1	1.06295	3.9479	2.77319	0.00720114	0.0861893	-2.96691
SLC17A1	3.81269	-4.0726	2.77188	0.00722711	0.0864415	-2.48218
FAM71F2	1.49425	0.883885	2.77058	0.00725283	0.0866904	-2.64757
HNRNPA3	-0.958316	9.21444	-2.77014	0.00726172	0.0867381	-3.16194
CDK3	1.30387	3.0928	2.76986	0.00726728	0.0867457	-2.90509
AC093525.2	4.25204	-3.55538	2.76633	0.00733791	0.0875297	-2.50339
C10orf99	5.54613	-0.514034	2.76583	0.00734812	0.0875924	-2.57904
ARSB	1.34531	2.93662	2.7654	0.00735682	0.0876369	-2.92965
NOA1	-1.17825	5.27474	-2.76275	0.00741033	0.0882149	-2.89788
RBM47	1.29163	5.65024	2.76124	0.00744107	0.0885212	-3.05881
FDPS	-1.55218	7.16628	-2.75869	0.00749324	0.0890818	-3.05783
PTPA	0.991186	6.98456	2.75832	0.007501	0.0891141	-3.18029
NUMBL	1.36868	2.76139	2.75757	0.00751632	0.089236	-2.92477
ZNF84	0.905702	5.70741	2.75668	0.00753462	0.0893758	-3.12859
AUTS2	2.78245	4.17771	2.75651	0.0075382	0.0893758	-2.98502
PSAP	1.01816	9.4936	2.75567	0.00755547	0.0895182	-3.24169
ZNF362	-3.08445	3.35083	-2.75544	0.00756035	0.0895182	-2.55946
SEMA3C	2.52741	5.5599	2.75408	0.00758847	0.089791	-3.13515
ANXA13	4.22037	1.97735	2.75212	0.00762938	0.0902146	-2.91012
HIST2H2BE	-2.59277	4.14512	-2.7514	0.00764429	0.0903305	-2.60832
SERPINH1	1.40899	6.31851	2.75111	0.00765048	0.0903432	-3.18416
RASSF9	2.71869	0.229199	2.74959	0.00768223	0.0906575	-2.67133
CLEC18C	3.13859	-4.85488	2.74874	0.00770002	0.0908068	-2.53505
RWDD2A	1.04522	3.34735	2.74821	0.00771126	0.0908787	-2.95219
TSPAN32	3.98088	-3.39569	2.74725	0.00773156	0.0910572	-2.54912
CCDC127	1.08323	4.81048	2.74618	0.00775408	0.0912616	-3.10726
CRADD	1.01828	3.02061	2.74543	0.00777003	0.0913884	-2.90779
ETV6	1.20154	5.76562	2.74467	0.0077863	0.0914162	-3.16431
EGFR	2.87644	5.99554	2.7446	0.00778779	0.0914162	-3.20949
PHEX	2.59604	0.013042	2.74459	0.00778792	0.0914162	-2.63605
JMY	-2.58931	3.80574	-2.74291	0.00782374	0.0917184	-2.60185
ALKBH3	1.51049	4.01192	2.74289	0.00782405	0.0917184	-3.02412
AKR1C3	3.17682	5.29864	2.73965	0.00789368	0.0924733	-3.13424
AOX1	3.1889	0.0580548	2.73798	0.00792969	0.0928336	-2.71399
FARP2	-1.2144	5.67551	-2.73644	0.00796296	0.0931614	-3.01709
TMEM132A	2.20162	4.45836	2.73432	0.00800913	0.0935948	-3.17847
TGOLN2	1.04536	7.93604	2.73425	0.00801061	0.0935948	-3.2632
CDIP1	1.65359	3.00455	2.73388	0.0080187	0.0936275	-3.01735
SLC10A5	-2.191	0.548917	-2.73337	0.00802978	0.0936418	-2.57232
STX2	1.48559	4.48786	2.73334	0.00803053	0.0936418	-3.13473
C9orf50	2.31512	-2.28312	2.7327	0.00804448	0.0937426	-2.57478
TNIP3	3.0482	-2.55041	2.73145	0.00807202	0.0940015	-2.59684
TMEM38A	-3.11429	2.50933	-2.73111	0.00807952	0.0940268	-2.59693
DMTN	2.51009	4.0853	2.72854	0.0081361	0.094623	-3.07705
QARS	-1.35637	6.98055	-2.72794	0.00814951	0.0947166	-3.09714
SSFA2	-2.0303	7.12158	-2.72764	0.00815616	0.0947315	-3.0794
NCALD	2.59368	1.58458	2.72664	0.00817817	0.0949229	-2.87975
KCNMB2	3.31301	-2.80502	2.72641	0.00818338	0.0949229	-2.60075
CRYBG1	2.25576	5.46977	2.72566	0.00820009	0.0950544	-3.15447
SH3KBP1	-1.52982	5.72996	-2.72521	0.00821007	0.095071	-2.89909
NPR2	2.31469	1.89715	2.72511	0.00821229	0.095071	-2.83012
PLA2G16	2.75552	4.13821	2.72421	0.00823249	0.0952194	-3.14991
CD300A	4.10911	-2.28315	2.72406	0.00823589	0.0952194	-2.66496
ABCF1	-0.973267	6.72814	-2.72334	0.00825199	0.0953432	-3.16695
COA7	-0.99561	5.31009	-2.72233	0.00827461	0.095503	-2.99281
TMEM51	1.88079	3.47964	2.72224	0.00827664	0.095503	-3.03637
ADAM7	3.23538	-4.99051	2.72107	0.00830302	0.0957449	-2.59953
GLT1D1	3.23821	-3.7738	2.72037	0.00831875	0.0958636	-2.60721
HMGCS1	-1.6874	7.62611	-2.71775	0.0083782	0.0964487	-3.18613
PTK7	-6.599	4.95284	-2.71754	0.00838289	0.0964487	-2.62038
XG	-4.6315	0.233147	-2.71741	0.00838589	0.0964487	-2.62297
SYT11	2.56655	1.24362	2.7151	0.00843861	0.0969919	-2.87392
CD151	1.63991	7.87563	2.7135	0.00847538	0.0973213	-3.32487
FLRT2	-3.51075	1.55717	-2.71337	0.00847829	0.0973213	-2.63373
KCNC3	2.83634	0.21484	2.71138	0.00852411	0.0977837	-2.76919
NLGN4Y	3.7271	-3.39738	2.71084	0.00853659	0.0978634	-2.65658
CCDC103	2.09058	0.319771	2.71046	0.00854548	0.0979017	-2.73256
PFKFB3	1.74547	6.19849	2.71005	0.00855493	0.0979465	-3.28744
CCDC178	2.70614	-4.23451	2.70698	0.00862644	0.0987012	-2.63094
AHNAK2	3.75706	5.39319	2.70632	0.0086417	0.0988119	-3.2969
SAE1	-1.04675	7.28221	-2.70567	0.008657	0.0989228	-3.23399
HIST1H3H	-2.96442	1.34608	-2.7053	0.0086657	0.0989581	-2.64011
NPIPA5	2.10406	1.68357	2.70376	0.00870173	0.0993054	-2.95222
PKM	1.21264	10.3244	2.70335	0.00871156	0.0993535	-3.37956
GRAP2	3.81652	-3.14658	2.70309	0.00871754	0.0993575	-2.64652
VPS37B	-1.41949	5.83492	-2.70163	0.00875218	0.0996336	-3.11009
NCS1	1.64487	3.81869	2.70159	0.00875305	0.0996336	-3.15112
RANBP2	-1.41997	7.46258	-2.70123	0.00876149	0.0996655	-3.21483
LPCAT3	1.31767	6.02925	2.70064	0.00877558	0.0997616	-3.28335
ACAD11	3.51767	2.25011	2.69973	0.0087972	0.0998865	-2.96988
LRRN4CL	1.7025	-1.38265	2.69941	0.00880475	0.0998865	-2.67429
FOXRED2	-2.69947	3.85452	-2.6993	0.00880735	0.0998865	-2.72489
TULP3	0.935395	5.26466	2.69922	0.00880919	0.0998865	-3.24872
EN2	3.79135	-1.13851	2.69864	0.00882309	0.0999799	-2.73715
IL13RA1	1.30417	6.23503	2.6974	0.00885264	0.10025	-3.2664
ZNF649	-2.35898	3.09788	-2.69564	0.00889498	0.100665	-2.69654
GZMA	4.56142	-3.53549	2.69205	0.00898137	0.101532	-2.67226
DUSP23	2.14243	3.95569	2.69198	0.00898305	0.101532	-3.22673
LMF2	1.36717	5.33867	2.69148	0.00899525	0.101605	-3.2942
PDGFRA	-3.73113	-0.490349	-2.69087	0.00901012	0.101708	-2.67795
MARC1	-3.47482	3.93129	-2.68964	0.00903996	0.10198	-2.77912
AP2B1	-0.921499	8.16963	-2.68872	0.0090624	0.102167	-3.32481
KLHDC10	0.982649	6.07568	2.68845	0.00906916	0.102178	-3.29959
ARHGAP22	2.95291	-1.25837	2.68815	0.00907631	0.102194	-2.82516
PRSS12	-5.72399	2.29085	-2.68707	0.00910281	0.102427	-2.69458
AGFG2	-3.19868	3.52948	-2.68682	0.00910908	0.102432	-2.70079
PARP2	-1.06317	5.17773	-2.68637	0.00912006	0.10249	-3.09979
RIBC1	1.43239	0.482901	2.6861	0.00912671	0.1025	-2.77191
SLC43A1	-4.40761	3.02392	-2.68535	0.0091452	0.102642	-2.68775
STARD10	-2.09803	5.93116	-2.68364	0.00918741	0.103051	-3.07055
TMX4	1.31121	5.62606	2.6833	0.00919564	0.103078	-3.32349
KRT28	2.74619	-4.75466	2.68262	0.00921258	0.103145	-2.68638
TBC1D3F	1.83682	3.30533	2.68259	0.00921333	0.103145	-3.18287
ARSD	1.47251	5.47531	2.6815	0.0092405	0.103384	-3.28271
HOXD10	3.77329	-0.736024	2.68089	0.00925553	0.103486	-2.85531
SLC25A28	1.16381	4.12455	2.68041	0.00926749	0.103554	-3.2117
ZNF704	-3.12336	5.49372	-2.67898	0.00930329	0.103889	-2.89242
MEGF8	1.26193	4.88521	2.67848	0.00931588	0.103964	-3.27683
FAM117A	-2.90863	2.62989	-2.67702	0.00935229	0.104189	-2.71951
RORA	2.41675	2.56819	2.67698	0.00935346	0.104189	-3.16904
RASIP1	-3.11981	-0.778775	-2.67697	0.00935374	0.104189	-2.70752
STARD9	2.77051	1.28885	2.67635	0.00936939	0.104293	-2.95523
TGM2	4.563	3.37822	2.67612	0.00937495	0.104293	-3.295
CCT4	-0.865759	8.0025	-2.67589	0.0093808	0.104293	-3.3566
AHSA1	-1.22191	6.68228	-2.67536	0.0093942	0.104376	-3.26068
HOXB9	3.03378	3.19653	2.67509	0.00940109	0.104387	-3.00766
ASF1A	-1.18045	4.59609	-2.67389	0.0094314	0.104634	-3.02561
POLL	1.33808	3.96552	2.67354	0.00944017	0.104634	-3.15518
CYP26B1	-3.45993	0.30591	-2.67351	0.00944113	0.104634	-2.71463
USP14	-1.14476	6.53667	-2.67282	0.00945861	0.104735	-3.25414
ARIH2	-1.05043	5.9932	-2.67246	0.00946763	0.104735	-3.22062
ACTA2	2.42539	1.74995	2.67245	0.00946797	0.104735	-3.17292
DDX3Y	5.11954	-0.21249	2.67128	0.00949773	0.104998	-3.00167
PDHB	-1.05503	6.12504	-2.67104	0.00950376	0.104999	-3.23224
ANXA3	-4.92181	5.91332	-2.6706	0.00951515	0.105059	-2.77284
IGFLR1	2.13039	1.17375	2.66864	0.00956526	0.105504	-2.95877
CDHR4	3.29155	-2.69022	2.66855	0.00956743	0.105504	-2.73528
DPF3	4.2822	-1.04645	2.66829	0.00957425	0.105514	-2.77863
GPATCH4	-1.12109	5.94302	-2.66735	0.00959835	0.105713	-3.2268
GBP1	3.03749	3.1826	2.66707	0.00960566	0.105727	-3.25989
RPIA	-1.18314	5.63089	-2.66684	0.00961159	0.105727	-3.13891
SERPINB1	1.3919	7.06301	2.6665	0.00962022	0.10573	-3.38841
DCDC2	3.11593	2.92863	2.66633	0.0096248	0.10573	-3.13813
PMM1	1.26111	4.42481	2.66613	0.00962976	0.10573	-3.28339
MAIP1	-0.917291	4.56619	-2.66574	0.00963986	0.105775	-3.06546
SLC47A1	2.79254	-1.15208	2.66463	0.00966877	0.106026	-2.81843
RNF150	-3.86155	-1.46162	-2.66355	0.00969674	0.106267	-2.74486
ZNF160	0.96561	4.9849	2.66243	0.00972574	0.106519	-3.28795
SLC7A8	-5.12352	3.00346	-2.65904	0.00981443	0.107424	-2.75215
TMEM150A	1.57383	2.88156	2.6583	0.00983407	0.107572	-3.13567
ARHGAP31	2.35861	2.40056	2.65799	0.00984223	0.107595	-3.14942
CYTH4	4.01391	-2.1901	2.65678	0.00987404	0.107876	-2.80681
GSTO2	-4.88481	3.68004	-2.65577	0.00990077	0.108101	-2.75659
KLRG1	1.62087	-0.61556	2.65529	0.00991337	0.108171	-2.78494
CCDC148	2.91021	-2.16071	2.65439	0.00993735	0.108366	-2.78097
GAPDH	1.39094	12.1178	2.65306	0.00997282	0.108686	-3.51758
CYBRD1	-6.12659	1.91337	-2.65244	0.00998913	0.108797	-2.7687
RIT1	0.905634	5.11252	2.65145	0.0100157	0.10893	-3.35245
CYFIP2	2.98036	3.6219	2.65123	0.0100216	0.10893	-3.23901
SH3BP4	-3.34563	5.57677	-2.65121	0.010022	0.10893	-2.97775
ZBTB18	1.76138	4.19518	2.65106	0.010026	0.10893	-3.19852
IPO13	1.15334	5.00962	2.65076	0.0100343	0.108946	-3.34861
CRYBB2	3.31116	-3.56272	2.65035	0.0100452	0.108946	-2.76925
LAG3	3.62592	-1.67237	2.65032	0.010046	0.108946	-2.82007
CNKSR3	1.91998	3.74083	2.64932	0.0100728	0.109149	-3.25458
CDC25A	-1.75807	4.19528	-2.64916	0.0100771	0.109149	-2.92145
BCL2L11	1.29183	3.93954	2.64891	0.0100838	0.109155	-3.1769
SELPLG	3.83493	-0.520335	2.64791	0.0101108	0.109379	-2.89811
CDON	1.98922	2.48803	2.64726	0.0101283	0.109473	-3.13151
CEP290	1.29607	5.01327	2.64714	0.0101318	0.109473	-3.36343
SPINK5	3.56125	1.98428	2.64442	0.0102055	0.11017	-3.13729
LYG1	1.82288	-0.270405	2.6443	0.0102088	0.11017	-2.87207
TNS3	1.50109	5.49821	2.64407	0.010215	0.11017	-3.3619
CCNI	-0.897871	7.6081	-2.64382	0.0102219	0.110176	-3.41698
COL28A1	-3.21599	0.647344	-2.64121	0.0102933	0.110879	-2.78338
ACACB	1.6751	3.50489	2.64064	0.0103087	0.110978	-3.23999
TIMP2	-5.76445	4.24056	-2.64041	0.0103151	0.110978	-2.83691
ACADS	1.74863	4.47719	2.63931	0.0103454	0.111236	-3.30802
NPM1	-1.3274	10.0764	-2.63781	0.010387	0.111616	-3.50169
CAMK2N1	2.51478	5.0161	2.637	0.0104091	0.111786	-3.39089
GNL3	-1.09743	7.01071	-2.63584	0.0104414	0.112064	-3.37543
PCED1A	1.73819	4.7644	2.63516	0.0104604	0.112196	-3.40593
ZNF611	1.44121	2.59805	2.63494	0.0104664	0.112196	-3.10976
SNAPC1	1.18558	3.84612	2.63444	0.0104805	0.112279	-3.28644
SIRPG	3.22689	-4.60224	2.63283	0.0105253	0.112691	-2.79513
SMS	1.69702	6.93191	2.63147	0.0105636	0.113033	-3.48945
IL22RA1	2.68968	2.90559	2.62974	0.0106121	0.113367	-3.07599
SLC40A1	-5.051	5.61331	-2.6297	0.0106133	0.113367	-3.03951
USP6NL	-1.55338	5.10369	-2.62961	0.0106158	0.113367	-3.14516
EFHC1	1.07915	3.66682	2.6292	0.0106274	0.113367	-3.28916
C7orf57	3.28497	-2.53209	2.62902	0.0106325	0.113367	-2.8272
INA	-3.12637	-2.50132	-2.62899	0.0106334	0.113367	-2.82413
ARID3C	2.75082	-2.92766	2.62763	0.0106718	0.113708	-2.81558
ETV7	2.07079	2.03177	2.62728	0.010682	0.113748	-3.08799
RPE	-1.13595	5.9978	-2.62649	0.0107044	0.113862	-3.32849
GUCY2F	2.75352	-4.81529	2.62644	0.0107056	0.113862	-2.81063
CLCF1	1.3561	2.81685	2.62516	0.0107421	0.114116	-3.20249
FP15737	3.52338	0.545817	2.62509	0.010744	0.114116	-3.19903
SLC2A1	2.19684	6.75887	2.6249	0.0107496	0.114116	-3.51618
IGF1R	2.08641	4.70609	2.6247	0.0107553	0.114116	-3.35562
CCDC181	-2.25197	-0.538741	-2.62306	0.0108022	0.114545	-2.82223
AUNIP	-1.65374	2.4125	-2.6219	0.0108355	0.114694	-2.86198
FOXK1	1.18208	5.51016	2.62178	0.010839	0.114694	-3.43398
TUSC1	2.53601	1.81347	2.62168	0.0108419	0.114694	-3.19685
TEX10	-1.18116	5.12183	-2.62166	0.0108422	0.114694	-3.19073
WDSUB1	1.43913	3.46528	2.62128	0.0108534	0.114698	-3.29968
LACTB2	1.55998	4.98453	2.6212	0.0108556	0.114698	-3.38527
GIT2	1.10078	4.95799	2.61943	0.0109066	0.115168	-3.417
TMEM191C	3.50987	-4.09426	2.61866	0.0109291	0.115298	-2.82829
GALNT2	1.59747	6.31918	2.61854	0.0109325	0.115298	-3.51219
PLIN3	1.13304	6.03078	2.61833	0.0109385	0.115298	-3.49366
ZNF783	1.0863	4.07462	2.617	0.0109773	0.115638	-3.33789
PSMD1	-0.88236	7.27679	-2.61461	0.0110468	0.116301	-3.46572
EXOC3L4	3.56176	-0.604214	2.61164	0.0111339	0.117148	-2.89562
BAX	1.51727	5.52674	2.61088	0.0111565	0.117316	-3.46647
GLI1	2.83139	-1.74754	2.61026	0.0111747	0.117421	-2.91075
PCGF5	1.71897	4.52978	2.61009	0.0111798	0.117421	-3.36279
AICDA	2.85724	-1.81973	2.6077	0.0112508	0.118017	-2.88998
SLC5A9	5.24837	-0.602339	2.60755	0.0112551	0.118017	-2.96109
DENND5A	1.62709	4.69834	2.6075	0.0112566	0.118017	-3.481
HIST1H2AM	-2.72163	-1.43482	-2.60567	0.0113112	0.118519	-2.86714
DCX	3.33972	-2.28086	2.60403	0.0113604	0.118964	-2.88461
CDC25C	-1.26515	4.01833	-2.60349	0.0113764	0.119062	-3.10774
SLFN12	2.11238	1.04377	2.60251	0.0114059	0.1193	-3.08823
ZFYVE27	1.05647	5.04755	2.60182	0.0114269	0.119449	-3.44819
RIPK1	0.863086	5.41257	2.60152	0.0114359	0.119472	-3.46856
SNTB2	1.02998	4.8919	2.60123	0.0114447	0.119493	-3.40538
ZADH2	-1.40283	5.35707	-2.59897	0.011513	0.120046	-3.26593
NHS	2.936	2.90959	2.59895	0.0115139	0.120046	-3.35498
EIF4E3	1.4894	3.76532	2.5986	0.0115243	0.120046	-3.33462
WLS	-4.42917	4.80992	-2.59825	0.0115351	0.120046	-2.96299
SUMO1	-0.952638	7.10299	-2.59821	0.0115362	0.120046	-3.4947
C8orf58	1.24718	2.78585	2.59788	0.0115462	0.120046	-3.28207
MAJIN	2.70315	-4.49413	2.59788	0.0115463	0.120046	-2.8733
KIAA0753	0.815794	4.57587	2.59769	0.011552	0.120046	-3.41233
BIRC7	3.9718	-2.12106	2.59692	0.0115755	0.12022	-2.92978
CTPS1	-1.15403	5.94536	-2.59668	0.0115829	0.120225	-3.35596
TMEM92	2.12563	2.97003	2.59586	0.0116079	0.120348	-3.30982
GRHL2	-4.40736	3.28592	-2.59566	0.0116139	0.120348	-2.88712
C19orf33	3.46413	4.37948	2.59562	0.0116152	0.120348	-3.41688
DPP9	1.07055	5.58201	2.59444	0.0116514	0.120653	-3.49997
HTR6	2.22308	-4.36969	2.59411	0.0116615	0.120687	-2.88151
CAMK1G	-3.04277	-1.90481	-2.59335	0.011685	0.120853	-2.90151
LPGAT1	1.10225	6.48325	2.59298	0.0116963	0.120853	-3.55633
EPOR	1.28338	1.52093	2.59292	0.0116981	0.120853	-3.16321
RGS17	1.97286	1.73699	2.59119	0.0117516	0.121268	-3.16623
MINDY1	1.17693	4.12445	2.59118	0.011752	0.121268	-3.36716
ARHGAP45	2.77267	2.39567	2.59058	0.0117706	0.121389	-3.19011
SEPHS2	-0.936356	7.07863	-2.59023	0.0117815	0.12143	-3.50924
PLPBP	-1.44605	5.74108	-2.58973	0.0117968	0.121518	-3.33519
MOAP1	0.880194	4.89838	2.58814	0.0118463	0.121956	-3.431
PCLO	3.04425	2.64837	2.58737	0.0118702	0.122131	-3.27125
WDR12	-1.11597	5.63479	-2.58701	0.0118818	0.122166	-3.37435
EVC2	2.80305	-1.82567	2.58671	0.0118909	0.122166	-3.05454
CSAD	1.33407	3.5226	2.58658	0.0118951	0.122166	-3.3779
RP11-1212A22.4	1.4989	4.58305	2.58633	0.011903	0.122166	-3.43393
HSPE1	-1.40463	7.76069	-2.58583	0.0119185	0.122166	-3.53481
HIST2H3A	-2.21559	-0.804906	-2.58574	0.0119215	0.122166	-2.90435
HIST2H3C	-2.21538	-0.804686	-2.58572	0.011922	0.122166	-2.90438
CHCHD10	-3.96786	3.95175	-2.58478	0.0119513	0.122396	-2.96858
ITPKA	2.22652	1.78592	2.5838	0.0119822	0.122625	-3.13584
OSTM1	1.61836	3.71926	2.58363	0.0119876	0.122625	-3.40278
SIX4	-3.45099	0.394694	-2.58328	0.0119987	0.122628	-2.91314
HACD3	-1.08143	7.41435	-2.58318	0.0120018	0.122628	-3.52829
POLB	-1.6893	4.64565	-2.58255	0.0120217	0.12276	-3.14925
WDPCP	0.876934	2.91134	2.5817	0.0120486	0.122964	-3.29656
C9orf172	1.7439	3.10388	2.58096	0.0120721	0.123132	-3.3164
COL11A1	3.9258	-4.45088	2.58052	0.0120862	0.123166	-2.91307
WFDC2	3.97303	2.16548	2.58041	0.0120894	0.123166	-3.35783
NAA15	-1.10061	6.29911	-2.57851	0.0121501	0.123714	-3.45885
ARRDC2	1.22182	4.52653	2.57664	0.0122098	0.12425	-3.49008
EDEM2	0.984804	5.3545	2.57433	0.0122841	0.124934	-3.54367
TSPAN1	3.38371	4.93108	2.57406	0.0122927	0.124949	-3.5076
CRYBB3	2.71171	-1.84435	2.57219	0.012353	0.125491	-2.96894
PCDHB15	2.89128	0.296543	2.5717	0.0123689	0.12558	-3.06154
SRSF1	-0.842168	8.20574	-2.57112	0.0123877	0.125596	-3.61346
HIGD1A	-1.53482	6.83524	-2.57099	0.0123918	0.125596	-3.47632
HIST1H4J	-2.56547	0.826262	-2.57099	0.0123918	0.125596	-2.93621
MAK16	-1.55097	5.09455	-2.56976	0.012432	0.125931	-3.26568
PTGES3L-AARSD1	-3.17518	-0.315287	-2.56852	0.0124725	0.126231	-2.94834
UCK2	-1.4414	4.41939	-2.56841	0.0124759	0.126231	-3.2117
ARHGEF28	2.11677	3.3265	2.56753	0.0125047	0.126449	-3.39966
TLK1	-1.43504	5.28214	-2.56665	0.0125337	0.126671	-3.33289
MAN2B2	1.03703	5.40175	2.56624	0.0125471	0.126733	-3.56023
FLG2	3.16611	-2.96702	2.56524	0.0125798	0.126991	-2.9577
NPC1	1.09877	5.48944	2.56346	0.0126385	0.127511	-3.59403
ZC3H12D	2.03448	0.773227	2.56253	0.0126693	0.127721	-3.06071
ACPP	-3.79632	2.02304	-2.5624	0.0126738	0.127721	-2.96059
CAB39	-1.01504	6.58273	-2.56161	0.0126999	0.127846	-3.52597
NDRG1	3.12703	8.39322	2.56159	0.0127007	0.127846	-3.71288
ZNF83	1.32947	5.21029	2.55873	0.012796	0.12871	-3.60192
CHKA	-1.51567	4.91004	-2.55832	0.0128095	0.12871	-3.3286
MCM3	-1.03392	7.75479	-2.55825	0.0128118	0.12871	-3.61006
LMNTD2	1.67095	1.85013	2.55814	0.0128157	0.12871	-3.20158
CACYBP	-1.44893	6.58754	-2.55734	0.0128423	0.128792	-3.51825
LAMA4	3.38798	1.58707	2.55732	0.0128432	0.128792	-3.43839
OPTN	1.50224	6.245	2.55724	0.0128457	0.128792	-3.65069
CU639417.2	2.0484	4.32901	2.55691	0.0128569	0.128832	-3.47161
NSUN7	-3.15639	2.60431	-2.55464	0.0129334	0.129524	-2.98509
TRPV1	1.14638	2.59302	2.55408	0.0129523	0.12964	-3.3237
APOBEC3H	3.81032	-3.13555	2.55158	0.0130368	0.130412	-2.98282
BACE1	1.5219	4.15465	2.55099	0.013057	0.130541	-3.53514
IRF6	-3.72765	5.4751	-2.55056	0.0130714	0.130553	-3.04573
ANKEF1	1.40906	3.69697	2.55039	0.0130774	0.130553	-3.39457
CAND2	-2.84474	-0.449394	-2.5501	0.0130874	0.130553	-2.98447
SH2B2	2.24169	0.465532	2.55008	0.0130878	0.130553	-3.16822
PLA2G4A	-5.95084	1.88016	-2.54971	0.0131005	0.130605	-2.99874
SPATA4	2.71001	-2.88447	2.54948	0.0131083	0.13061	-2.99363
MAP3K15	2.98377	-4.59649	2.54913	0.0131202	0.130648	-2.97756
METAP1	-1.43116	6.32619	-2.54894	0.0131269	0.130648	-3.44307
LTK	-4.16342	0.761306	-2.54686	0.0131983	0.131231	-3.00069
NYNRIN	-5.34983	4.88174	-2.5466	0.0132071	0.131231	-3.03133
GNL1	-0.845126	5.99163	-2.54654	0.013209	0.131231	-3.55483
MND1	-1.90228	3.37305	-2.54637	0.0132152	0.131231	-3.07843
IGF2BP3	3.06125	2.45696	2.54594	0.01323	0.13127	-3.5404
RAB17	1.83265	2.51797	2.54582	0.013234	0.13127	-3.37706
CHN2	-3.08346	3.82027	-2.54411	0.0132932	0.131757	-3.02224
AHNAK	1.71009	9.57892	2.54379	0.013304	0.131757	-3.75827
ZC3H15	-1.16635	6.8623	-2.54375	0.0133054	0.131757	-3.57251
FRMD4A	1.81534	3.41008	2.54078	0.0134088	0.132654	-3.53776
MAP6D1	1.76277	0.933372	2.5405	0.0134183	0.132654	-3.2038
HOXC5	3.10066	-3.01646	2.5405	0.0134186	0.132654	-3.02581
DNER	2.64838	-1.1602	2.5394	0.013457	0.132904	-3.16634
OLA1	-0.977327	6.89871	-2.53934	0.013459	0.132904	-3.60212
TRADD	1.21411	3.84123	2.53753	0.0135224	0.133456	-3.52782
KRTAP5-10	2.83435	-2.88949	2.536	0.0135764	0.133889	-3.01261
MICAL3	1.62553	5.18428	2.53585	0.0135814	0.133889	-3.63938
SULF2	3.63382	4.64252	2.53492	0.0136145	0.134134	-3.55622
HR	-5.58745	2.83187	-2.53472	0.0136214	0.134134	-3.02791
PAPOLA	-0.99086	7.86666	-2.53387	0.0136517	0.134284	-3.66528
AC135983.2	2.86125	-2.86094	2.53374	0.0136563	0.134284	-3.02439
CABYR	-2.52503	0.359561	-2.53365	0.0136595	0.134284	-3.01786
LEF1	3.81107	-1.39304	2.53296	0.0136837	0.134448	-3.12181
TRIM14	1.04983	5.27641	2.53269	0.0136935	0.134469	-3.61405
CWC22	-1.18967	5.42741	-2.53211	0.0137142	0.134486	-3.44341
DKK3	4.52657	-1.34889	2.53207	0.0137154	0.134486	-3.12373
TIAM2	-3.49794	2.46139	-2.532	0.0137181	0.134486	-3.04027
TTLL6	3.55212	-0.290644	2.53135	0.0137412	0.134638	-3.11525
OGFRL1	1.98924	3.61128	2.52919	0.0138184	0.135319	-3.58495
POLM	1.54838	3.39456	2.52754	0.0138776	0.13577	-3.49303
EFCAB12	2.84482	-2.6693	2.52748	0.0138798	0.13577	-3.04817
UTS2	-3.96407	-0.164692	-2.52682	0.0139036	0.135907	-3.04753
STK38L	-2.17764	5.92553	-2.52666	0.0139092	0.135907	-3.35422
TMPRSS6	3.12595	-0.962437	2.52576	0.0139418	0.13615	-3.07434
IL12RB1	2.6744	-0.623854	2.52539	0.013955	0.136204	-3.09712
AMOT	2.56406	3.81501	2.52497	0.0139704	0.136279	-3.49739
ABCE1	-1.522	6.73997	-2.52394	0.0140075	0.13656	-3.54113
CFAP73	2.17111	-1.20302	2.52375	0.0140147	0.13656	-3.07514
ITK	2.70649	-5.05248	2.52331	0.0140306	0.13664	-3.03814
C16orf92	2.56287	-4.7193	2.52275	0.0140508	0.13675	-3.03771
FAM153B	3.22796	-3.89191	2.52257	0.0140574	0.13675	-3.0371
ANAPC13	-0.90827	5.93175	-2.52204	0.0140767	0.136862	-3.59464
GIMAP1	2.69907	-1.80689	2.52182	0.0140848	0.136866	-3.07076
MCM10	-1.47445	4.41141	-2.5209	0.0141181	0.137114	-3.27363
ANAPC10	-2.22958	3.16815	-2.51967	0.0141634	0.137478	-3.08722
S100A13	1.93978	5.30913	2.519	0.0141879	0.137641	-3.71513
ECHDC3	2.86515	0.865225	2.51836	0.0142114	0.137749	-3.45087
SDC2	3.04126	0.300153	2.51827	0.0142146	0.137749	-3.45638
HYAL3	-1.94326	2.19161	-2.5173	0.0142504	0.137975	-3.07586
UBE3B	0.722341	5.60297	2.51721	0.0142536	0.137975	-3.67477
CIART	1.62597	1.04445	2.5168	0.0142687	0.138045	-3.29862
EVC	2.74205	0.176878	2.51624	0.0142894	0.13817	-3.4852
CD207	-2.47735	-3.40387	-2.51427	0.0143623	0.138799	-3.07137
BSPRY	-4.35025	2.63999	-2.51286	0.0144149	0.139231	-3.06738
PLTP	3.07877	3.93178	2.51236	0.0144334	0.139334	-3.59898
SUB1	-1.27244	7.47351	-2.51213	0.0144418	0.139338	-3.68633
SLC7A5	2.01121	6.14002	2.51125	0.0144749	0.139543	-3.73239
DEXI	-1.48424	4.03226	-2.51113	0.0144793	0.139543	-3.38483
WDR33	-0.899138	6.54543	-2.51093	0.0144867	0.139543	-3.64237
UBQLN1	-1.00162	7.24497	-2.50979	0.0145293	0.139877	-3.69738
YPEL2	1.48402	3.74874	2.50809	0.0145933	0.140385	-3.52461
TMEM184A	2.40925	3.35719	2.50797	0.014598	0.140385	-3.52803
PLXNB3	3.34455	2.1928	2.50629	0.0146613	0.140872	-3.55957
PPP1R36	-3.23368	0.475605	-2.5062	0.0146646	0.140872	-3.08528
KCTD3	1.54706	6.33591	2.50583	0.0146784	0.140929	-3.77477
NOP58	-1.02891	7.11656	-2.50545	0.014693	0.140992	-3.69935
MLX	-0.870275	6.08781	-2.50437	0.0147338	0.141307	-3.63312
MED21	-1.10591	5.03052	-2.50402	0.0147472	0.141359	-3.51281
ZNF711	-3.47508	3.68449	-2.50375	0.0147577	0.141382	-3.10089
CALD1	2.92971	3.07585	2.50332	0.0147738	0.14146	-3.72965
WDR54	1.62708	3.18395	2.50271	0.014797	0.141585	-3.59268
CLLU1OS	2.88199	-4.17328	2.50256	0.0148029	0.141585	-3.07778
RFLNA	3.6211	2.2925	2.50183	0.0148307	0.141718	-3.42104
PARM1	-5.73333	4.52522	-2.50177	0.0148329	0.141718	-3.09158
PLCD4	3.20328	-2.34884	2.50079	0.0148705	0.142001	-3.18814
SCOC	-1.60085	6.05293	-2.50022	0.0148921	0.142101	-3.58761
S100A16	2.59247	5.93543	2.5001	0.014897	0.142101	-3.70348
CCDC120	-2.11692	3.94506	-2.49982	0.0149077	0.142126	-3.2546
PPM1J	-2.63098	0.140745	-2.49931	0.0149271	0.14222	-3.08877
CAMSAP3	2.08081	3.6852	2.49914	0.0149337	0.14222	-3.51393
C14orf166	-1.1427	7.03499	-2.4975	0.0149969	0.142745	-3.69981
EPS8L2	2.30626	5.17931	2.49729	0.0150051	0.142747	-3.69494
DUSP7	-1.88983	4.15557	-2.49704	0.0150147	0.142761	-3.27868
ALAS1	-1.01022	5.76334	-2.49617	0.0150483	0.14289	-3.62137
SLC43A3	2.62886	2.91711	2.49595	0.0150569	0.14289	-3.62953
NUDT4	-1.26619	7.34088	-2.49593	0.0150574	0.14289	-3.69343
CD2	4.41554	-4.1496	2.49585	0.0150606	0.14289	-3.10115
ZNF382	1.58665	1.62979	2.49462	0.0151081	0.143218	-3.36619
PAPSS2	1.93127	5.15638	2.49454	0.0151114	0.143218	-3.73562
CLDN1	2.63845	5.41206	2.49361	0.0151476	0.143476	-3.67266
AZI2	-1.25108	4.23078	-2.49342	0.0151549	0.143476	-3.39326
ETV4	-4.24614	4.34204	-2.49266	0.0151846	0.14368	-3.12938
TDRKH	-1.78601	2.95735	-2.49206	0.0152079	0.143824	-3.15854
INSIG1	-1.7003	6.18931	-2.48988	0.0152934	0.144555	-3.55185
PSMB8	1.8701	5.70885	2.48966	0.015302	0.144559	-3.73572
UGT2B28	2.99491	-4.21563	2.48872	0.0153391	0.144796	-3.10861
SHC2	-4.65543	0.684051	-2.48861	0.0153435	0.144796	-3.12654
CNOT10	-1.25424	4.95	-2.48798	0.0153682	0.144951	-3.41697
RIBC2	-2.98439	0.650214	-2.48723	0.0153979	0.145155	-3.11878
NGDN	-1.26784	5.3644	-2.48696	0.0154082	0.145174	-3.56124
LRRC73	2.37532	-1.08338	2.48612	0.0154418	0.145413	-3.18574
KIAA1671	1.52186	5.68672	2.48579	0.0154546	0.145456	-3.76964
DSCAML1	3.524	-2.27934	2.48412	0.0155211	0.146004	-3.14453
UBE2E1	-1.05398	6.42177	-2.48379	0.0155342	0.14605	-3.69882
ENOPH1	-1.25767	5.71465	-2.48335	0.0155515	0.146135	-3.58278
GOLGA8O	2.89225	-3.60252	2.48257	0.0155827	0.146274	-3.12348
MAP7	-2.93341	4.85551	-2.48237	0.0155907	0.146274	-3.24919
TMEM55B	-1.13125	4.83453	-2.48224	0.0155958	0.146274	-3.51128
ANXA9	1.34971	3.12772	2.48205	0.0156035	0.146274	-3.49985
EPOP	-2.73502	2.97569	-2.48195	0.0156077	0.146274	-3.15181
HTR3A	3.07905	-4.1398	2.48038	0.0156706	0.146785	-3.12472
SPATA6	2.00233	2.5663	2.48014	0.01568	0.146796	-3.46681
IRF5	2.2618	1.28159	2.47992	0.015689	0.146802	-3.43505
MYOZ1	-2.24234	-2.87059	-2.47959	0.0157024	0.146849	-3.14213
LAPTM5	3.9463	0.632537	2.47908	0.0157227	0.146962	-3.42026
RPRD1A	-1.19409	5.8806	-2.4785	0.015746	0.147012	-3.65398
TMEM196	2.42013	-4.96863	2.4784	0.0157501	0.147012	-3.13324
LMX1B	-3.12176	-0.384161	-2.47833	0.015753	0.147012	-3.13936
ENC1	-2.08289	6.55916	-2.47806	0.0157637	0.147033	-3.55484
TRIM68	1.37536	3.23696	2.47711	0.0158022	0.147315	-3.44197
VEGFB	1.29025	4.26907	2.4769	0.0158105	0.147315	-3.70112
C14orf180	2.65662	-4.48124	2.476	0.0158472	0.147579	-3.13452
RTL8B	2.09459	1.14742	2.47516	0.0158811	0.147816	-3.57477
PITPNA	0.95489	6.20411	2.47492	0.0158909	0.147829	-3.80412
ALDH6A1	-1.47484	4.06094	-2.47366	0.0159424	0.148231	-3.44504
NRG3	2.6397	-4.75247	2.47098	0.0160519	0.149171	-3.14602
MGARP	2.77162	-2.58969	2.47065	0.0160652	0.149215	-3.1603
SLC12A2	-2.17173	6.63169	-2.46946	0.0161142	0.149592	-3.55754
CDKN2AIP	-1.49134	4.78397	-2.4688	0.0161416	0.149768	-3.46501
ASIC1	-2.68934	2.37963	-2.46776	0.0161845	0.150086	-3.16373
ZNF558	1.23446	4.5915	2.46664	0.0162307	0.150437	-3.71334
XKR7	3.63127	-3.43303	2.46545	0.0162802	0.150748	-3.16853
HLA-DRB1	4.64144	2.48148	2.46542	0.0162814	0.150748	-3.71066
WTAP	0.802526	6.61227	2.46378	0.0163494	0.151299	-3.8513
SRPK1	-1.23021	7.27655	-2.46294	0.0163848	0.151546	-3.7625
HSPA2	-3.14927	2.9087	-2.46101	0.0164653	0.152211	-3.19668
SULT1C2	3.44149	2.15531	2.46038	0.0164919	0.152378	-3.59534
MST1R	-4.38997	3.97463	-2.4601	0.0165037	0.152397	-3.19143
SELENOM	2.02262	2.35513	2.45992	0.0165112	0.152397	-3.64747
MAGEL2	2.86447	-4.46145	2.45946	0.0165307	0.152497	-3.1692
NR1H3	1.36724	3.60627	2.45802	0.0165913	0.152976	-3.62706
EFNB3	-3.44417	-1.50053	-2.45646	0.0166571	0.153503	-3.19618
NAT2	-3.71806	0.15182	-2.45611	0.016672	0.153526	-3.19215
ACAT2	-2.09001	5.74681	-2.456	0.016677	0.153526	-3.46314
BLOC1S2	1.04183	5.1697	2.4555	0.0166982	0.153641	-3.79831
TANC2	2.10927	3.57346	2.45272	0.0168167	0.154651	-3.80041
KDM5D	4.15664	-0.507502	2.45249	0.0168262	0.154658	-3.40567
SCNN1D	2.05245	0.729495	2.45217	0.0168401	0.154705	-3.40643
CD34	3.12122	-1.8175	2.45195	0.0168496	0.154711	-3.30614
TSHZ2	2.24894	0.629605	2.45114	0.0168843	0.15495	-3.40932
KIAA0513	-1.96152	2.86769	-2.44918	0.0169686	0.155643	-3.30222
MPP1	2.68473	3.45226	2.44843	0.0170007	0.155856	-3.69061
SLCO4A1	2.31963	3.40534	2.44796	0.0170213	0.155948	-3.66201
GOLGA7B	2.45326	1.93284	2.44779	0.0170284	0.155948	-3.51159
L3MBTL4	3.15591	-0.0989442	2.44688	0.0170679	0.156228	-3.38781
DSEL	1.5064	1.32308	2.44651	0.0170838	0.156293	-3.6179
ITGA1	2.87143	3.75779	2.44528	0.0171374	0.156683	-3.72796
HTATSF1	-1.10573	7.29382	-2.44513	0.0171441	0.156683	-3.84169
NEU3	0.996739	4.49953	2.444	0.0171929	0.157048	-3.7291
SRXN1	1.12629	5.37365	2.44337	0.0172207	0.157165	-3.81253
SLC5A3	1.85712	5.45372	2.4433	0.0172235	0.157165	-3.89314
CYSRT1	2.15635	0.543447	2.44291	0.0172405	0.157239	-3.36142
SLC17A7	-2.39164	-2.4735	-2.44228	0.0172682	0.15741	-3.22049
TMEM263	1.18076	5.43742	2.44127	0.0173128	0.157735	-3.88859
N4BP2L1	1.72431	2.39261	2.43979	0.0173777	0.158232	-3.59997
NUP35	-1.11798	4.66989	-2.43962	0.0173853	0.158232	-3.5649
SIM1	2.94332	-3.90304	2.43924	0.017402	0.158302	-3.21278
PSMB10	1.81126	4.0321	2.43867	0.0174269	0.158441	-3.70287
LRRC8E	1.39621	3.5247	2.43849	0.0174352	0.158441	-3.64776
CLGN	-3.28196	0.854338	-2.43795	0.0174589	0.158575	-3.22605
ZNF502	-2.44064	2.70503	-2.43744	0.0174814	0.158698	-3.24268
TM7SF3	1.16454	6.34991	2.43711	0.0174959	0.158748	-3.9193
CD36	3.67073	-1.45772	2.43678	0.0175105	0.158799	-3.35004
CBWD2	-1.77718	4.38585	-2.43597	0.0175465	0.159044	-3.5007
CES3	2.69582	2.77791	2.43522	0.0175797	0.159263	-3.6619
DLGAP5	-1.38208	5.90242	-2.43496	0.0175914	0.159287	-3.66873
CEBPG	-0.897116	6.66538	-2.43256	0.0176988	0.160178	-3.81313
RRP36	-1.33809	5.3729	-2.43165	0.0177393	0.160462	-3.71349
TP53INP1	1.51676	4.75758	2.43116	0.0177612	0.160517	-3.82006
STX6	-0.840918	5.73471	-2.43111	0.0177635	0.160517	-3.76452
CLDN2	4.84556	2.16618	2.43004	0.0178116	0.160869	-3.69214
BZW1	-1.52279	8.61705	-2.42929	0.0178458	0.161025	-3.93232
TRAM2	1.22789	5.10729	2.42924	0.0178479	0.161025	-3.86832
SLC25A25	-1.94165	4.21354	-2.42897	0.0178599	0.161025	-3.35478
ZNF114	2.15085	0.121355	2.42885	0.0178653	0.161025	-3.54926
EML1	2.76867	0.755811	2.42791	0.017908	0.161327	-3.69935
MRPS9	-0.953272	5.42178	-2.42735	0.0179332	0.161472	-3.73092
G3BP2	-1.83658	7.52859	-2.42684	0.0179563	0.161598	-3.80019
MED20	-0.835366	4.77778	-2.42641	0.0179761	0.161693	-3.67415
MBP	1.38684	4.17965	2.42595	0.0179967	0.161796	-3.74614
RAB15	-2.63384	5.27956	-2.42503	0.0180384	0.162089	-3.52757
GRAMD2B	1.16636	4.30031	2.42456	0.0180601	0.162201	-3.75699
MOB4	-1.40069	5.88687	-2.4243	0.0180717	0.162223	-3.70007
SLC2A6	1.83499	1.27908	2.42399	0.0180862	0.162271	-3.53997
HMGN3	1.66352	5.75037	2.42366	0.018101	0.162321	-3.95246
SPRY4	-2.60837	4.85839	-2.42054	0.0182443	0.163523	-3.47313
GALNT11	1.12638	5.48459	2.41992	0.0182729	0.163696	-3.90876
SYDE2	-2.41405	1.93994	-2.41946	0.0182937	0.163799	-3.27133
NAF1	-1.9729	3.20009	-2.41757	0.018381	0.16446	-3.31408
TMPRSS3	3.50238	0.0640312	2.41746	0.0183861	0.16446	-3.378
RORB	-2.48162	-2.12011	-2.41651	0.0184305	0.164774	-3.27556
MEP1B	-2.62402	-0.983458	-2.41625	0.0184425	0.164798	-3.26955
GFRA3	-3.27925	-1.38552	-2.416	0.0184539	0.164816	-3.27605
LGMN	-1.65549	5.6971	-2.4157	0.0184679	0.164858	-3.75416
GINM1	0.803453	4.85426	2.41542	0.0184811	0.164892	-3.85984
PKP2	-3.29689	5.21522	-2.41372	0.0185603	0.165515	-3.43534
TMBIM6	0.87472	9.81575	2.41158	0.0186607	0.166327	-4.05118
FBLN1	2.16648	3.67636	2.41009	0.0187306	0.166866	-3.90199
MLEC	0.974897	8.56691	2.40947	0.01876	0.167043	-4.03014
CST5	2.79714	-4.34234	2.40763	0.0188468	0.167731	-3.27705
CD63	1.5582	8.55341	2.40672	0.0188897	0.168029	-4.05288
PTMA	-1.1818	10.3709	-2.4062	0.0189147	0.168167	-4.04184
CAV2	1.99163	4.57936	2.40437	0.0190016	0.168855	-3.93282
STEAP1	-3.51264	4.72275	-2.40404	0.0190172	0.168908	-3.35071
GSK3B	-1.01818	6.30605	-2.40315	0.01906	0.169153	-3.82314
BEND3	-1.08716	3.59511	-2.40307	0.0190639	0.169153	-3.51264
HAO2	2.95882	-4.35058	2.40249	0.0190913	0.169311	-3.28587
GSTM1	4.1494	-0.762962	2.40116	0.0191555	0.169795	-3.52383
CCDC74B	2.7295	-0.716404	2.40021	0.0192009	0.170098	-3.44027
PDZD7	1.71793	0.901475	2.40005	0.0192089	0.170098	-3.44252
BFSP1	-3.06904	1.8456	-2.39964	0.0192287	0.170187	-3.3035
GPNMB	2.94023	1.09497	2.39849	0.0192842	0.170593	-3.75486
CFAP58	-2.75923	-1.31556	-2.39815	0.0193003	0.17065	-3.30717
[truncated: 15,668 more rows]
